# Supplementary material for: 1-Methyl-3-phenyl­thio­urea
Source: Acta Crystallogr Sect E Struct Rep Online. 2014 Apr 9;70(Pt 5):o528. doi: 10.1107/S1600536814007442 (PMC4011236; doi:10.1107/S1600536814007442)
Supplement: Supplementary file 1 [file e-70-0o528-sup1.cif]

##############################################################################
#                                                                            #
# This CIF contains the data in a paper accepted for publication in          #
# Acta Crystallographica Section E. It conforms to the requirements of       #
# Notes for Authors for Acta Crystallographica Section E, and has been       #
# peer reviewed under the auspices of the IUCr Commission on Journals.       #
#                                                                            #
# Full details of the Crystallographic Information File format               #
# are given in the paper "The Crystallographic Information File (CIF):       #
# a New Standard Archive File for Crystallography" by S. R. Hall, F. H.      #
# Allen and I. D. Brown [Acta Cryst. (1991), A47, 655-685].                  #
#                                                                            #
# The current version of the core CIF dictionary is obtainable from          #
# ftp://ftp.iucr.org/pub/cif_core.dic.                                       #
#                                                                            #
# Software is freely available for graphical display of the structure(s)     #
# in this CIF. For information consult the CIF software page                 #
# http://www.iucr.org/resources/cif/software.                                #
#                                                                            #
# This file may be used for bona fide research purposes within the           #
# scientific community so long as proper attribution is given to the journal # 
# article from which it was obtained.                                        #
#                                                                            #
##############################################################################
data_I
_audit_creation_method     'SHELXL-2013'
_journal_date_recd_electronic     2014-03-18
_journal_date_accepted     2014-04-03
_journal_name_full     'Acta Crystallographica, Section E'
_journal_year     2014
_journal_volume     70
_journal_issue      5
_journal_page_first     o528
_journal_page_last     o528
_journal_paper_category     QO
_journal_paper_doi     10.1107/S1600536814007442
_journal_coeditor_code     KQ2012
_publ_contact_author_name     'Hou-Xiang Su'
_publ_contact_author_address
;
Department of chemistry and chemical engineering
Lvliang University,
Lvliang, Shanxi 033001,
People's Republic of China
;
_publ_contact_author_email     li.xy2003@163.com
_publ_contact_author_fax     '0086-0358-2274301'
_publ_contact_author_phone     '0086-0358-2274301'
_publ_section_title
;
1-Methyl-3-phenylthiourea
;
_publ_section_title_footnote     .
loop_
    _publ_author_name
    _publ_author_footnote
    _publ_author_address
    'Hou-xiang Su' .
;
Lvliang University,
Lvliang, Shanxi 033001,
People's Republic of China
;
_database_code_depnum_ccdc_archive     'CCDC 995308'
_chemical_name_systematic
;
1-Methyl-3-phenylthiourea
;
_chemical_name_common     ?
_chemical_formula_moiety     'C8 H10 N2 S'
_chemical_formula_sum     'C8 H10 N2 S'
_chemical_formula_iupac     'C8 H10 N2 S'
_chemical_formula_weight     166.24
_chemical_melting_point     ?
_shelx_space_group_comment
;
The symmetry employed for this shelxl refinement is uniquely defined
by the following loop, which should always be used as a source of
symmetry information in preference to the above space-group names.
They are only intended as comments.
;
_space_group_crystal_system     monoclinic
_space_group_name_H-M_alt     'C 2/c'
_space_group_name_Hall     '-C 2yc'
loop_
    _space_group_symop_operation_xyz
    'x, y, z'
    '-x, y, -z+1/2'
    'x+1/2, y+1/2, z'
    '-x+1/2, y+1/2, -z+1/2'
    '-x, -y, -z'
    'x, -y, z-1/2'
    '-x+1/2, -y+1/2, -z'
    'x+1/2, -y+1/2, z-1/2'
_cell_length_a     17.348(3)
_cell_length_b     8.6023(13)
_cell_length_c     12.1672(18)
_cell_angle_alpha     90
_cell_angle_beta     99.637(3)
_cell_angle_gamma     90
_cell_volume     1790.1(5)
_cell_formula_units_Z     8
_cell_measurement_reflns_used     1286
_cell_measurement_theta_min     2.38
_cell_measurement_theta_max     24.77
_cell_measurement_temperature     296(2)
_exptl_crystal_description     bar
_exptl_crystal_colour     colorless
_exptl_crystal_size_max     0.25
_exptl_crystal_size_mid     0.23
_exptl_crystal_size_min     0.20
_exptl_crystal_density_diffrn     1.234
_exptl_crystal_density_meas     ?
_exptl_crystal_density_method     'not measured'
_exptl_crystal_F_000     704
_exptl_absorpt_coefficient_mu     0.299
_exptl_absorpt_correction_type     none
_exptl_absorpt_process_details     ?
_shelx_estimated_absorpt_T_min     ?
_shelx_estimated_absorpt_T_max     ?
_exptl_absorpt_correction_T_min     ?
_exptl_absorpt_correction_T_max     ?
_exptl_special_details     ?
_diffrn_ambient_temperature     296(2)
_diffrn_radiation_type     MoK\a
_diffrn_radiation_wavelength     0.71073
_diffrn_measurement_device_type     'Bruker SMART CCD area-detector'
_diffrn_measurement_method     'phi and omega scans'
_diffrn_detector_area_resol_mean     ?
_diffrn_reflns_number     5444
_diffrn_reflns_av_R_equivalents     0.0329
_diffrn_reflns_theta_min     2.382
_diffrn_reflns_theta_max     27.484
_diffrn_reflns_theta_full     26.000
_diffrn_measured_fraction_theta_max     0.981
_diffrn_measured_fraction_theta_full     0.997
_diffrn_reflns_limit_h_min     -22
_diffrn_reflns_limit_h_max     21
_diffrn_reflns_limit_k_min     -8
_diffrn_reflns_limit_k_max     11
_diffrn_reflns_limit_l_min     -15
_diffrn_reflns_limit_l_max     15
_refine_special_details     ?
_reflns_number_total     2026
_reflns_number_gt     1424
_reflns_threshold_expression     'I > 2\s(I)'
_refine_ls_structure_factor_coef     Fsqd
_refine_ls_matrix_type     full
_refine_ls_R_factor_all     0.0687
_refine_ls_R_factor_gt     0.0406
_refine_ls_wR_factor_gt     0.0997
_refine_ls_wR_factor_ref     0.1143
_refine_ls_goodness_of_fit_ref     1.028
_refine_ls_restrained_S_all     1.028
_refine_ls_number_reflns     2026
_refine_ls_number_parameters     109
_refine_ls_number_restraints     0
_refine_ls_hydrogen_treatment     mixed
_refine_ls_weighting_scheme     calc
_refine_ls_weighting_details
              'w=1/[\s^2^(Fo^2^)+(0.0587P)^2^+0.1272P] where P=(Fo^2^+2Fc^2^)/3'
_atom_sites_solution_hydrogens     difmap
_atom_sites_solution_primary     direct
_atom_sites_solution_secondary     difmap
_refine_ls_shift/su_max     0.000
_refine_ls_shift/su_mean     0.000
_refine_diff_density_max     0.241
_refine_diff_density_min     -0.236
_refine_ls_extinction_method     none
_refine_ls_extinction_coef     .
loop_
    _atom_type_symbol
    _atom_type_description
    _atom_type_scat_dispersion_real
    _atom_type_scat_dispersion_imag
    _atom_type_scat_source
    'C' 'C' 0.0033 0.0016
                         'International Tables Vol C Tables 4.2.6.8 and 6.1.1.4'
    'H' 'H' 0.0000 0.0000
                         'International Tables Vol C Tables 4.2.6.8 and 6.1.1.4'
    'N' 'N' 0.0061 0.0033
                         'International Tables Vol C Tables 4.2.6.8 and 6.1.1.4'
    'S' 'S' 0.1246 0.1234
                         'International Tables Vol C Tables 4.2.6.8 and 6.1.1.4'
_computing_data_collection     'SMART (Bruker 1997)'
_computing_cell_refinement     'SAINT (Bruker 1997)'
_computing_data_reduction     'SAINT (Bruker 1997)'
_computing_structure_solution     'SHELXS2013 (Sheldrick, 2008)'
_computing_structure_refinement     'SHELXL2013 (Sheldrick, 2008)'
_computing_molecular_graphics     'SHELXTL (Sheldrick, 2008)'
_computing_publication_material     'SHELXTL (Sheldrick, 2008)'
loop_
    _atom_site_type_symbol
    _atom_site_label
    _atom_site_fract_x
    _atom_site_fract_y
    _atom_site_fract_z
    _atom_site_U_iso_or_equiv
    _atom_site_adp_type
    _atom_site_calc_flag
    _atom_site_occupancy
    _atom_site_disorder_assembly
    _atom_site_disorder_group
    S S1 0.16423(3) 1.19173(6) 0.35515(4) 0.04468(19) Uani d 1 . .
    N N1 0.29456(9) 1.0463(2) 0.43958(15) 0.0467(5) Uani d 1 . .
    N N2 0.23002(10) 0.9493(2) 0.27416(15) 0.0485(5) Uani d 1 . .
    C C1 0.35645(10) 0.9351(2) 0.45446(17) 0.0401(5) Uani d 1 . .
    C C2 0.36233(13) 0.8311(3) 0.5403(2) 0.0648(7) Uani d 1 . .
    H H2A 0.3251 0.8303 0.5871 0.078 Uiso calc 1 . .
    C C3 0.42442(15) 0.7264(3) 0.5572(3) 0.0814(9) Uani d 1 . .
    H H3 0.4287 0.6555 0.6156 0.098 Uiso calc 1 . .
    C C4 0.47899(13) 0.7275(3) 0.4884(3) 0.0683(7) Uani d 1 . .
    H H4 0.5202 0.6569 0.4997 0.082 Uiso calc 1 . .
    C C5 0.47334(12) 0.8309(3) 0.4037(2) 0.0646(7) Uani d 1 . .
    H H5 0.5109 0.8317 0.3573 0.077 Uiso calc 1 . .
    C C6 0.41193(11) 0.9357(3) 0.38576(18) 0.0510(5) Uani d 1 . .
    H H6 0.4082 1.0064 0.3273 0.061 Uiso calc 1 . .
    C C7 0.23382(9) 1.0531(2) 0.35543(15) 0.0353(4) Uani d 1 . .
    C C8 0.16755(12) 0.9440(3) 0.1781(2) 0.0685(7) Uani d 1 . .
    H H8A 0.1740 1.0278 0.1284 0.103 Uiso calc 1 . .
    H H8B 0.1180 0.9540 0.2026 0.103 Uiso calc 1 . .
    H H8C 0.1695 0.8467 0.1401 0.103 Uiso calc 1 . .
    H H1 0.2993(12) 1.117(3) 0.4843(19) 0.054(7) Uiso d 1 . .
    H H2 0.2646(12) 0.893(3) 0.2769(18) 0.052(7) Uiso d 1 . .
loop_
    _atom_site_aniso_label
    _atom_site_aniso_U_11
    _atom_site_aniso_U_22
    _atom_site_aniso_U_33
    _atom_site_aniso_U_12
    _atom_site_aniso_U_13
    _atom_site_aniso_U_23
    S1 0.0346(3) 0.0467(3) 0.0524(3) 0.0114(2) 0.0062(2) 0.0000(2)
    N1 0.0401(9) 0.0497(11) 0.0462(11) 0.0157(8) -0.0043(8) -0.0147(9)
    N2 0.0365(9) 0.0573(12) 0.0482(11) 0.0134(8) -0.0034(8) -0.0132(9)
    C1 0.0293(8) 0.0418(11) 0.0457(11) 0.0061(8) -0.0044(8) -0.0085(9)
    C2 0.0512(13) 0.0680(17) 0.0758(17) 0.0096(11) 0.0123(12) 0.0206(13)
    C3 0.0690(17) 0.0612(18) 0.109(2) 0.0133(14) 0.0015(16) 0.0307(16)
    C4 0.0427(12) 0.0587(16) 0.097(2) 0.0177(11) -0.0081(13) -0.0096(15)
    C5 0.0364(10) 0.090(2) 0.0637(16) 0.0163(11) -0.0007(10) -0.0205(14)
    C6 0.0397(10) 0.0647(15) 0.0465(12) 0.0101(10) 0.0009(9) -0.0033(11)
    C7 0.0298(9) 0.0394(11) 0.0373(10) 0.0024(7) 0.0075(8) 0.0004(9)
    C8 0.0504(12) 0.093(2) 0.0555(14) 0.0138(12) -0.0108(11) -0.0244(14)
_geom_special_details
;
All e.s.d.'s (except the e.s.d. in the dihedral angle between two l.s. planes)
are estimated using the full covariance matrix. The cell e.s.d.'s are taken
into account individually in the estimation of e.s.d.'s in distances, angles
and torsion angles; correlations between e.s.d.'s in cell parameters are only
used when they are defined by crystal symmetry. An approximate (isotropic)
treatment of cell e.s.d.'s is used for estimating e.s.d.'s involving l.s.
planes.
;
loop_
    _geom_bond_atom_site_label_1
    _geom_bond_atom_site_label_2
    _geom_bond_site_symmetry_2
    _geom_bond_distance
    _geom_bond_publ_flag
    S1 C7 . 1.6964(17) ?
    N1 C7 . 1.342(2) ?
    N1 C1 . 1.427(2) ?
    N1 H1 . 0.81(2) ?
    N2 C7 . 1.326(2) ?
    N2 C8 . 1.455(3) ?
    N2 H2 . 0.77(2) ?
    C1 C2 . 1.366(3) ?
    C1 C6 . 1.376(3) ?
    C2 C3 . 1.393(3) ?
    C2 H2A . 0.9300 ?
    C3 C4 . 1.365(4) ?
    C3 H3 . 0.9300 ?
    C4 C5 . 1.353(4) ?
    C4 H4 . 0.9300 ?
    C5 C6 . 1.384(3) ?
    C5 H5 . 0.9300 ?
    C6 H6 . 0.9300 ?
    C8 H8A . 0.9600 ?
    C8 H8B . 0.9600 ?
    C8 H8C . 0.9600 ?
loop_
    _geom_angle_atom_site_label_1
    _geom_angle_atom_site_label_2
    _geom_angle_atom_site_label_3
    _geom_angle_site_symmetry_1
    _geom_angle_site_symmetry_3
    _geom_angle
    _geom_angle_publ_flag
    C7 N1 C1 . . 127.17(17) ?
    C7 N1 H1 . . 117.4(16) ?
    C1 N1 H1 . . 115.2(16) ?
    C7 N2 C8 . . 123.87(18) ?
    C7 N2 H2 . . 117.0(17) ?
    C8 N2 H2 . . 119.0(17) ?
    C2 C1 C6 . . 119.74(18) ?
    C2 C1 N1 . . 119.64(18) ?
    C6 C1 N1 . . 120.57(18) ?
    C1 C2 C3 . . 119.6(2) ?
    C1 C2 H2A . . 120.2 ?
    C3 C2 H2A . . 120.2 ?
    C4 C3 C2 . . 120.2(3) ?
    C4 C3 H3 . . 119.9 ?
    C2 C3 H3 . . 119.9 ?
    C5 C4 C3 . . 120.2(2) ?
    C5 C4 H4 . . 119.9 ?
    C3 C4 H4 . . 119.9 ?
    C4 C5 C6 . . 120.2(2) ?
    C4 C5 H5 . . 119.9 ?
    C6 C5 H5 . . 119.9 ?
    C1 C6 C5 . . 120.0(2) ?
    C1 C6 H6 . . 120.0 ?
    C5 C6 H6 . . 120.0 ?
    N2 C7 N1 . . 118.32(17) ?
    N2 C7 S1 . . 121.70(15) ?
    N1 C7 S1 . . 119.98(14) ?
    N2 C8 H8A . . 109.5 ?
    N2 C8 H8B . . 109.5 ?
    H8A C8 H8B . . 109.5 ?
    N2 C8 H8C . . 109.5 ?
    H8A C8 H8C . . 109.5 ?
    H8B C8 H8C . . 109.5 ?
loop_
    _geom_torsion_atom_site_label_1
    _geom_torsion_atom_site_label_2
    _geom_torsion_atom_site_label_3
    _geom_torsion_atom_site_label_4
    _geom_torsion_site_symmetry_1
    _geom_torsion_site_symmetry_2
    _geom_torsion_site_symmetry_3
    _geom_torsion_site_symmetry_4
    _geom_torsion
    _geom_torsion_publ_flag
    C7 N1 C1 C2 . . . . -112.2(2) ?
    C7 N1 C1 C6 . . . . 70.3(3) ?
    C6 C1 C2 C3 . . . . -0.1(3) ?
    N1 C1 C2 C3 . . . . -177.7(2) ?
    C1 C2 C3 C4 . . . . -0.1(4) ?
    C2 C3 C4 C5 . . . . 0.4(4) ?
    C3 C4 C5 C6 . . . . -0.4(4) ?
    C2 C1 C6 C5 . . . . 0.1(3) ?
    N1 C1 C6 C5 . . . . 177.57(19) ?
    C4 C5 C6 C1 . . . . 0.2(3) ?
    C8 N2 C7 N1 . . . . -179.8(2) ?
    C8 N2 C7 S1 . . . . 0.4(3) ?
    C1 N1 C7 N2 . . . . -1.9(3) ?
    C1 N1 C7 S1 . . . . 177.91(16) ?
loop_
    _geom_hbond_atom_site_label_D
    _geom_hbond_atom_site_label_H
    _geom_hbond_atom_site_label_A
    _geom_hbond_site_symmetry_A
    _geom_hbond_distance_DH
    _geom_hbond_distance_HA
    _geom_hbond_distance_DA
    _geom_hbond_angle_DHA
    N1 H1 S1 7_576 0.81(2) 2.55(2) 3.351(2) 169(2)
    N2 H2 S1 4_545 0.77(2) 2.78(2) 3.4229(19) 142(2)
_shelx_hkl_checksum     18567
_shelx_hkl_file
;
   2   0   0 4011.72   91.50   1
   2   0   0 4349.42   89.28   2
  -2   0   0 4017.74   91.84   1
  -2   0   0 4248.85   89.52   2
  -4   0   0  220.57    7.13   1
  -4   0   0  220.11    7.56   2
  -6   0   0 2837.98   64.48   2
  -6   0   0 2843.25   64.84   1
  -8   0   0    7.31    2.30   1
  -8   0   0    7.92    2.61   2
 -10   0   0  764.63   22.83   1
 -10   0   0  787.17   24.26   2
 -12   0   0 1245.09   35.02   2
 -12   0   0 1107.37   32.61   1
 -14   0   0    4.56    4.10   2
 -14   0   0   18.09    4.49   1
 -16   0   0  839.01   28.04   1
 -16   0   0  816.27   30.52   2
 -18   0   0   25.34    6.90   2
 -20   0   0   61.89   10.16   2
 -22   0   0   42.82   10.54   2
   1  -1   0  548.20   13.89   1
   1   1   0  515.40   13.61   1
  -1   1   0  524.73   13.34   2
  -1   1   0  511.91   13.87   1
  -1  -1   0  534.45   12.81   2
   1   1   0  519.94   12.89   2
   1  -1   0  549.79   13.49   2
  -3   1   0  345.95   10.58   2
  -3  -1   0  357.62    9.68   2
   3  -1   0  364.58   10.88   1
  -3  -1   0  354.41   10.63   1
   3   1   0  355.16    9.59   2
  -3   1   0  367.49   10.55   1
  -5  -1   0  984.38   25.34   1
  -5  -1   0  990.08   24.37   2
  -5   1   0  985.89   25.44   2
  -5   1   0 1000.33   24.64   1
  -7  -1   0    0.08    1.57   2
  -7   1   0   -2.18    1.30   2
  -7  -1   0    0.84    1.83   1
  -7   1   0   -0.98    1.43   1
  -9   1   0  172.20    8.15   1
  -9   1   0  178.85    9.60   2
  -9  -1   0  176.00    8.90   1
  -9  -1   0  189.78    9.25   2
 -11   1   0   27.76    4.01   1
 -11  -1   0   23.52    4.39   1
 -11  -1   0   18.36    4.08   2
 -11   1   0   31.56    5.41   2
 -13   1   0  364.87   17.07   2
 -13  -1   0  395.06   16.73   2
 -13   1   0  343.26   14.62   1
 -13  -1   0  364.32   15.82   1
 -15   1   0  803.08   26.20   1
 -15  -1   0  802.60   28.58   2
 -15  -1   0  773.81   26.90   1
 -15   1   0  776.54   28.97   2
 -17   1   0  613.13   26.57   2
 -17  -1   0  634.30   24.74   1
 -17  -1   0  609.66   25.89   2
 -19  -1   0    2.44    5.36   2
 -19   1   0    2.50    5.18   2
 -21  -1   0   20.45    8.37   2
 -21   1   0   11.56    7.05   2
   0   2   0    2.14    2.20   1
   0  -2   0    4.98    2.03   2
  -2   2   0 5957.64  133.27   1
  -2   2   0 6081.59  129.49   2
  -2  -2   0 6057.11  128.29   2
   2   2   0 5943.87  133.03   1
   2   2   0 5938.20  128.88   2
  -4   2   0  506.75   15.33   2
   4   2   0  519.56   13.95   2
  -4   2   0  479.76   15.53   1
  -4  -2   0  479.26   15.19   1
  -6  -2   0 2923.83   67.07   2
  -6  -2   0 3094.45   70.56   1
  -6   2   0 2975.60   69.33   1
  -6   2   0 3013.81   69.56   2
  -8   2   0  215.07    9.27   1
  -8   2   0  214.10   10.47   2
  -8  -2   0  219.84   10.27   1
  -8  -2   0  214.09    9.21   2
 -10  -2   0  204.33   10.16   2
 -10   2   0  211.01    9.64   1
 -10   2   0  221.43   11.69   2
 -10  -2   0  197.32   10.67   1
 -12  -2   0  326.40   14.31   2
 -12   2   0  302.84   13.03   1
 -12   2   0  316.68   15.63   2
 -12  -2   0  336.35   15.21   1
 -14  -2   0  128.53   10.22   1
 -14   2   0  108.50   10.43   2
 -14   2   0  117.36    8.61   1
 -14  -2   0  106.16    9.39   2
 -16   2   0   32.13    7.31   2
 -16  -2   0   35.13    6.59   1
 -16  -2   0   36.05    7.06   2
 -18  -2   0   28.61    7.38   2
 -18  -2   0   35.17    7.61   1
 -18   2   0   39.77    8.52   2
 -20  -2   0   28.35    8.44   2
 -20   2   0   46.84    9.86   2
   1   3   0  425.45   12.58   2
  -1   3   0  383.42   12.59   2
  -1   3   0  397.30   14.61   1
   1   3   0  369.10   14.24   1
  -3   3   0 1167.88   30.49   2
   3   3   0 1214.99   29.00   2
  -3   3   0 1155.02   32.32   1
   5   3   0   -0.01    1.98   2
  -5   3   0    1.94    2.15   2
  -5   3   0    3.80    3.80   1
  -7   3   0   13.56    3.56   2
   7   3   0   22.97    3.55   2
  -7   3   0   11.39    3.87   1
  -7  -3   0   23.41    4.39   1
  -9  -3   0  969.77   26.52   2
  -9  -3   0  951.39   29.18   1
  -9   3   0  930.20   29.07   2
  -9   3   0  958.58   27.59   1
 -11   3   0  407.40   15.69   1
 -11  -3   0  463.40   18.29   1
 -11  -3   0  422.04   16.12   2
 -11   3   0  416.44   18.29   2
 -13  -3   0  123.15   10.39   1
 -13   3   0  113.94   10.36   2
 -13  -3   0  125.80    9.68   2
 -13   3   0  118.01    8.52   1
 -15  -3   0   61.05    7.95   2
 -15  -3   0   44.46    7.68   1
 -15   3   0   42.33    7.75   2
 -17  -3   0   28.91    7.36   2
 -17  -3   0   31.75    7.24   1
 -17   3   0   37.16    8.20   2
 -19   3   0  213.16   17.18   2
 -21   3   0  110.23   14.37   2
   0   4   0  545.51   16.69   2
   0   4   0  530.11   19.61   1
   2   4   0    7.51    2.95   2
  -2   4   0   10.66    2.93   2
  -2   4   0    4.08    4.70   1
   2   4   0   10.90    4.35   1
   4   4   0  169.66   10.75   1
  -4   4   0  147.91   11.22   1
  -4   4   0  185.26    9.61   2
   4   4   0  177.63    8.44   2
  -6   4   0   56.53    6.02   2
  -6   4   0   72.70    7.98   1
   6   4   0   50.41    6.74   1
   6   4   0   52.25    5.14   2
   8   4   0   68.71    6.16   2
  -8   4   0   52.72    7.07   1
  -8   4   0   65.44    7.07   2
 -10   4   0   14.18    4.95   1
  10   4   0   14.38    4.46   2
 -10   4   0   15.36    4.82   2
 -10  -4   0   14.65    5.13   1
 -12   4   0   40.47    6.00   1
 -12   4   0   36.41    6.73   2
 -12  -4   0   55.00    8.18   1
  12   4   0   51.93    7.03   2
 -14   4   0    5.42    4.38   2
 -14  -4   0    9.01    5.54   1
 -16   4   0   -3.20    4.72   2
 -16  -4   0   -0.90    5.37   1
 -18   4   0   10.80    6.25   2
 -20   4   0   21.46    9.05   2
  -1   5   0  575.95   18.68   2
  -1   5   0  552.30   22.25   1
   1   5   0  582.82   18.27   2
   1   5   0  554.71   22.22   1
  -3   5   0  775.96   23.93   2
   3   5   0  771.91   22.53   2
  -3   5   0  719.32   27.33   1
   3   5   0  821.55   28.00   1
  -5   5   0   55.53    9.00   1
  -5   5   0   49.33    6.16   2
   5   5   0   52.71    7.60   1
   5   5   0   57.47    5.88   2
   7   5   0  101.07   10.32   1
  -7   5   0  132.40   11.54   1
   7   5   0  123.95    8.67   2
  -7   5   0  132.89    9.46   2
  -9   5   0  563.03   22.54   1
   9   5   0  569.76   24.14   1
  -9   5   0  535.78   21.64   2
   9   5   0  561.66   19.45   2
 -11   5   0  162.05   11.90   2
 -11   5   0  173.02   11.77   1
  11   5   0  185.83   14.06   1
  13   5   0  141.32   13.29   1
 -13   5   0  151.14   12.26   2
 -15   5   0  159.98   14.15   2
  15   5   0  195.70   15.53   1
 -17   5   0    9.00    5.86   2
  17   5   0    7.55    6.23   1
 -19   5   0   20.41    8.38   2
  19   5   0   18.63    8.44   1
   0   6   0   -7.22    5.75   1
   0   6   0    3.20    3.37   2
   2   6   0    4.62    3.58   2
  -2   6   0   -0.49    3.02   2
   2   6   0   -4.80    5.86   1
  -2   6   0    0.61    6.61   1
  -4   6   0  108.72    8.93   2
   4   6   0  106.59   11.91   1
   4   6   0   95.14    7.61   2
  -4   6   0   88.78   12.26   1
  -6   6   0  373.56   20.38   1
   6   6   0  327.69   18.67   1
  -6   6   0  367.16   16.61   2
   8   6   0   -0.39    5.78   1
  -8   6   0   -4.54    3.35   2
  -8   6   0   -3.58    6.69   1
 -10   6   0  108.60   10.39   2
  10   6   0  104.19   11.79   1
 -10   6   0  133.14   12.25   1
 -12   6   0    6.81    4.49   2
  12   6   0   12.24    7.06   1
  14   6   0   14.44    7.13   1
 -14   6   0   20.47    6.89   2
 -16   6   0   42.79    8.92   2
  16   6   0   30.76    9.16   1
 -18   6   0   10.59    7.25   2
  18   6   0   21.64    8.74   1
  -1   7   0   79.96   12.26   1
  -1   7   0   94.82    8.07   2
   1   7   0   88.52   12.22   1
   1   7   0   83.94    7.64   2
  -3   7   0   41.41   10.42   1
   3   7   0    4.71    7.50   1
  -3   7   0   26.23    5.38   2
  -5   7   0  155.55   15.81   1
   5   7   0  152.68   14.75   1
  -5   7   0  160.53   11.38   2
  -7   7   0   -4.87    3.28   2
  -7   7   0    3.53    8.11   1
   7   7   0    5.39    6.23   1
  -9   7   0   34.94    6.97   2
   9   7   0   35.71    8.79   1
  -9   7   0   31.98    9.22   1
 -11   7   0    6.57    4.97   2
  11   7   0   11.85    7.04   1
 -13   7   0   37.13    8.20   2
  13   7   0   44.98   10.37   1
  15   7   0  152.84   16.42   1
 -15   7   0  172.75   15.89   2
  17   7   0   74.71   13.33   1
   0   8   0 1320.84   47.33   1
  -2   8   0  367.24   23.79   1
  -2   8   0  326.28   16.20   2
   2   8   0  363.13   22.88   1
  -4   8   0   72.36   13.18   1
  -4   8   0   92.36    9.03   2
   4   8   0   93.80   13.18   1
   6   8   0  133.32   15.10   1
  -6   8   0  155.59   11.88   2
  -6   8   0  182.13   17.81   1
   8   8   0    6.10    6.77   1
  -8   8   0    2.73    4.60   2
  -8   8   0   -1.79    8.44   1
 -10   8   0  132.37   12.41   2
  10   8   0  120.91   14.82   1
  12   8   0   89.02   13.62   1
 -12   8   0  108.92   12.41   2
 -14   8   0    0.59    5.68   2
  14   8   0   15.40    8.76   1
   1   9   0   66.22   13.38   1
  -1   9   0   63.39   14.19   1
  -3   9   0    8.82   10.76   1
   3   9   0  -11.89    7.22   1
  -5   9   0   -5.74    9.88   1
   5   9   0   11.64    9.35   1
  -7   9   0    7.13    5.26   2
   7   9   0   19.10    9.56   1
  -7   9   0  -14.15    8.77   1
   9   9   0    3.57    7.49   1
  -9   9   0    0.60    4.79   2
  11   9   0   27.22   10.61   1
 -11   9   0   29.62    8.19   2
 -13   9   0   28.01    8.86   2
   0  10   0    8.63   10.98   1
  -2  10   0    4.87   11.22   1
   2  10   0    9.77   10.92   1
  -4  10   0   58.02   15.19   1
   4  10   0   64.02   14.38   1
  -6  10   0  100.57   17.31   1
   6  10   0   81.02   15.36   1
   8  10   0   44.33   12.73   1
   1  11   0    5.70   13.32   1
  -1  11   0   -3.37   12.23   1
  -3  11   0   16.90   15.00   1
 -22   0   1   -1.19    6.10   2
 -20   0   1    5.52    6.21   2
 -18   0   1    1.89    4.40   1
 -18   0   1   -0.95    4.67   2
 -16   0   1    6.65    4.45   1
 -16   0   1    9.37    5.22   2
 -14   0   1   -0.05    3.64   2
 -14   0   1    1.17    3.45   1
 -12   0   1   -0.76    2.71   1
 -12   0   1   -0.08    2.95   2
 -10   0   1    0.19    2.41   2
 -10   0   1    1.20    2.09   1
  -8   0   1   -0.49    1.84   2
  -8   0   1    0.01    1.86   1
  -6   0   1    0.18    1.52   1
  -6   0   1    0.51    1.71   2
  -4   0   1   -0.62    1.09   2
  -4   0   1    1.19    1.38   1
   2   0  -1   -1.58    0.50   2
   2   0  -1   -0.26    0.69   1
  -2   0   1    2.04    0.81   2
  -2   0   1   -0.27    0.71   1
   0   0   1   -2.76    0.43   1
   0   0  -1   -3.90    0.26   1
   0   0  -1   -3.83    0.22   2
   0   0   1   -4.11    0.39   2
  -2   0  -1   -2.97    0.82   2
   2   0   1   -3.81    0.46   1
   2   0   1   -3.69    0.87   2
  -4   0  -1   -2.37    1.04   2
   4   0   1    0.17    0.99   1
  -4   0  -1    0.00    1.00   1
  -6   0  -1   -3.40    1.42   2
  -6   0  -1   -4.35    1.04   1
  -8   0  -1   -2.43    1.41   1
  -8   0  -1    5.58    2.44   2
 -10   0  -1   -2.38    1.91   2
 -10   0  -1   -1.13    1.64   1
 -12   0  -1    3.41    2.73   1
 -12   0  -1   -3.32    2.64   2
 -14   0  -1    0.47    3.09   1
 -14   0  -1    0.56    3.96   2
 -16   0  -1    0.56    4.24   2
 -18   0  -1   -0.02    4.46   2
 -20   0  -1    1.70    5.55   2
 -21   1   1    5.90    7.10   2
 -21  -1   1   12.65    7.37   2
 -19  -1   1  152.02   13.77   2
 -19   1   1  141.28   13.80   2
 -17  -1   1  269.96   15.76   1
 -17   1   1  287.21   15.47   1
 -17   1   1  262.32   17.31   2
 -17  -1   1  293.20   17.35   2
 -15   1   1  861.94   28.04   1
 -15   1   1  822.36   30.24   2
 -15  -1   1  831.25   29.52   2
 -15  -1   1  810.82   28.43   1
 -13   1   1  308.36   15.49   2
 -13  -1   1  317.81   14.49   1
 -13   1   1  266.35   13.18   1
 -13  -1   1  310.69   15.14   2
 -11   1   1  118.07    7.82   1
 -11  -1   1  104.43    8.03   1
 -11  -1   1  107.51    8.37   2
 -11   1   1  126.91    8.97   2
  -9  -1   1 1683.09   41.74   2
  -9   1   1 1619.94   41.39   1
  -9   1   1 1614.22   42.37   2
  -9  -1   1 1606.26   42.14   1
  -7   1   1 1514.46   38.21   2
  -7  -1   1 1527.68   38.44   1
  -7  -1   1 1518.38   37.36   2
  -7   1   1 1489.91   37.69   1
  -5   1   1  304.59   10.77   2
  -5   1   1  346.72   11.16   1
  -5  -1   1  310.11   10.95   1
  -5  -1   1  308.85   10.40   2
  -3   1   1 6717.20  154.39   1
  -3   1   1 7361.40  150.41   2
  -3  -1   1 7006.18  153.86   1
  -1  -1   1 1138.72   27.16   1
   1  -1  -1 1170.25   28.52   1
  -1   1   1 1153.68   28.49   1
   1   1  -1 1159.87   27.12   1
  -1   1   1 1127.08   26.06   2
  -1  -1   1 1166.78   27.12   2
   1   1  -1 1175.60   27.26   2
  -1  -1  -1  557.94   14.95   1
  -1   1  -1  533.91   14.94   2
   1   1   1  553.89   15.12   1
  -1   1  -1  545.07   13.78   1
  -1   1  -1  564.07   13.63   1
   3   1   1 1838.57   40.85   2
  -3  -1  -1 1772.85   40.78   2
   3  -1   1 1916.32   42.48   1
   3   1   1 1865.47   43.25   1
  -3   1  -1 1882.91   43.14   2
  -3   1  -1 1849.37   42.20   1
   5  -1   1 3550.36   78.60   1
  -5   1  -1 3460.48   78.03   1
  -5  -1  -1 3482.29   77.20   2
  -5  -1  -1 3568.39   79.42   1
  -5   1  -1 3546.79   79.31   2
  -7   1  -1  195.42    7.04   1
  -7   1  -1  179.88    8.84   2
  -7  -1  -1  180.64    7.98   1
  -7  -1  -1  190.31    8.09   2
  -9   1  -1   26.27    3.10   1
  -9   1  -1   26.70    4.31   2
  -9  -1  -1   25.02    3.71   1
  -9  -1  -1   21.41    3.48   2
 -11   1  -1  739.65   24.19   2
 -11  -1  -1  679.07   22.45   2
 -11   1  -1  707.49   20.65   1
 -11  -1  -1  664.99   21.78   1
 -13   1  -1    7.58    3.34   1
 -13  -1  -1    7.38    3.90   1
 -13  -1  -1   23.62    5.12   2
 -13   1  -1    8.97    4.48   2
 -15  -1  -1   90.43    8.52   1
 -15  -1  -1   73.21    8.65   2
 -15   1  -1   69.32    8.89   2
 -17   1  -1  309.86   18.42   2
 -17  -1  -1  323.39   17.90   2
 -19  -1  -1    2.39    5.39   2
 -19   1  -1    2.30    4.84   2
 -21   1  -1  106.38   13.80   2
 -21  -1  -1  129.76   14.10   2
 -20  -2   1   -0.32    6.15   2
 -20   2   1    2.07    5.84   2
 -18   2   1   28.49    7.87   2
 -18  -2   1   36.99    7.64   1
 -18  -2   1   37.32    8.20   2
 -16   2   1   19.75    6.21   2
 -16  -2   1   23.18    6.12   2
 -16  -2   1   25.63    6.53   1
 -16   2   1   19.91    5.38   1
 -14  -2   1  282.42   14.84   1
 -14  -2   1  276.11   14.96   2
 -14   2   1  285.24   16.13   2
 -14   2   1  274.97   13.83   1
 -12  -2   1   11.79    4.27   1
 -12   2   1    9.52    3.68   1
 -12  -2   1    6.48    3.99   2
 -12   2   1   11.82    4.54   2
 -10  -2   1  151.14    9.36   1
 -10   2   1  140.53    8.46   1
 -10  -2   1  134.65    8.66   2
 -10   2   1  150.05    9.68   2
  -8  -2   1  850.80   25.68   1
  -8   2   1  883.87   25.94   2
  -8  -2   1  888.30   24.65   2
  -8   2   1  854.95   25.00   1
  -6  -2   1    9.84    2.33   2
  -6   2   1   10.97    3.05   1
  -6   2   1   14.53    2.86   2
  -6  -2   1   13.45    2.88   1
  -4   2   1 1152.65   28.69   2
  -4   2   1 1148.65   30.76   1
  -4  -2   1 1146.83   29.80   1
   4   2  -1 1151.54   28.70   2
  -2  -2   1 1304.76   32.78   1
  -2   2   1 1381.71   34.97   1
  -2   2   1 1345.62   31.24   2
   2   2  -1 1333.48   32.32   2
   0  -2  -1   72.78    3.63   2
   0   2   1   72.02    6.01   1
   0   2  -1   67.14    4.61   1
   0   2   1   66.76    3.01   2
   0   2  -1   75.66    5.18   2
   2   2   1 6303.38  139.02   2
   2   2   1 6268.20  139.11   1
  -2   2  -1 6282.27  135.93   2
   2   2   1 6181.52  137.84   2
  -2   2  -1 6218.24  137.78   1
  -4   2  -1    4.51    2.73   1
   4   2   1    2.44    1.00   2
  -4   2  -1    2.69    2.23   2
  -4  -2  -1    0.97    0.99   2
   4   2   1   -0.09    2.61   1
  -6   2  -1 2314.83   53.75   1
  -6   2  -1 2330.57   56.13   2
  -6  -2  -1 2325.38   52.49   2
  -6  -2  -1 2338.61   55.86   1
  -8   2  -1 1720.74   41.41   1
  -8  -2  -1 1684.29   41.64   2
  -8  -2  -1 1735.11   44.11   1
  -8   2  -1 1797.15   45.07   2
 -10   2  -1   76.97    7.26   2
 -10  -2  -1   72.34    6.66   1
 -10   2  -1   75.95    5.46   1
 -10  -2  -1   66.16    5.84   2
 -12  -2  -1  284.98   13.50   2
 -12  -2  -1  307.64   14.00   1
 -12   2  -1  306.26   12.14   1
 -12   2  -1  318.07   15.63   2
 -14   2  -1  344.62   17.61   2
 -14  -2  -1  354.59   16.27   1
 -14  -2  -1  313.24   15.55   2
 -16  -2  -1    7.19    4.55   2
 -16  -2  -1    0.91    4.51   1
 -16   2  -1    5.44    5.03   2
 -18  -2  -1   76.58   10.10   2
 -18   2  -1   70.41   10.34   2
 -20   2  -1   -0.64    5.66   2
 -21   3   1   79.62   13.10   2
 -19   3   1   12.03    7.17   2
 -19  -3   1   14.52    7.11   1
 -19  -3   1    5.62    6.83   2
 -17  -3   1   10.38    5.71   2
 -17  -3   1   -3.02    4.39   1
 -17   3   1   -1.47    4.56   2
 -15   3   1   71.23    9.22   2
 -15  -3   1   70.48    8.51   2
 -15  -3   1   65.30    8.55   1
 -15   3   1   77.07    8.20   1
 -13   3   1    9.72    4.70   2
 -13   3   1    8.87    4.17   1
 -13  -3   1   14.66    4.80   2
 -13  -3   1   15.26    5.20   1
 -11   3   1  184.85   10.51   1
 -11  -3   1  181.52   11.38   1
 -11   3   1  161.83   11.29   2
 -11  -3   1  183.23   10.49   2
  -9  -3   1   49.52    6.11   1
  -9   3   1   44.77    5.74   2
  -9   3   1   56.30    6.26   1
  -7  -3   1    3.73    2.92   1
   7   3  -1   -2.93    2.44   2
  -7   3   1    2.58    3.68   1
  -7   3   1   -1.82    2.06   2
   5   3  -1   23.84    3.85   2
  -5  -3   1   17.78    3.55   1
  -5   3   1   27.12    3.63   2
  -5   3   1   28.70    5.14   1
  -3   3   1  291.51   10.17   2
  -3  -3   1  290.52   11.35   1
  -3   3   1  269.64   12.98   1
   3   3  -1  278.32   10.84   2
  -1   3   1   -2.00    3.83   1
   1   3  -1   -2.26    2.80   1
   1   3  -1   -1.38    2.67   2
  -1   3   1    0.73    1.46   2
  -1   3  -1   88.23    6.31   2
  -1  -3  -1   95.07    4.93   2
   1   3   1  105.66    4.44   2
   1   3   1   93.03    7.63   1
  -1   3  -1   92.56    6.62   1
  -3   3  -1 1904.25   47.44   2
   3   3   1 1981.36   43.62   2
  -3   3  -1 1932.78   47.89   1
   3   3   1 1941.00   49.30   1
   3   3   1 1950.70   42.86   2
   5   3   1 4346.95   92.94   2
  -5   3  -1 4298.47   97.54   2
  -5   3  -1 4101.95   97.56   1
   5   3   1 4325.44   99.88   1
  -7   3  -1  224.32   10.03   1
   7   3   1  232.97   11.89   1
  -7  -3  -1  214.94    8.36   2
  -7   3  -1  225.19   11.40   2
  -9   3  -1  290.80   13.92   2
  -9  -3  -1  279.86   11.12   2
  -9   3  -1  283.69   11.21   1
 -11   3  -1  322.25   12.73   1
 -11   3  -1  340.00   16.22   2
 -11  -3  -1  332.89   15.42   1
 -11  -3  -1  358.94   13.99   2
 -13  -3  -1    3.66    4.52   1
 -13  -3  -1    0.60    3.34   2
 -13   3  -1   -3.78    3.07   2
 -15  -3  -1   77.35    9.14   1
 -15   3  -1   86.93   10.03   2
 -15  -3  -1   99.90    9.17   2
 -17   3  -1  132.32   12.96   2
 -19   3  -1   46.46    9.71   2
 -20   4   1   57.43   11.20   2
 -20  -4   1   47.24   10.73   1
 -18  -4   1   45.92    9.72   1
 -18   4   1   43.87    9.42   2
 -16  -4   1  270.41   17.03   1
 -16   4   1  272.96   17.53   2
  14   4  -1    3.43    4.58   2
 -14   4   1    3.82    4.06   1
 -14  -4   1    6.82    4.72   1
 -14   4   1   -4.60    3.02   2
 -12   4   1  724.13   24.98   1
 -12  -4   1  724.99   26.90   1
  12   4  -1  692.81   25.09   2
 -12   4   1  677.13   26.32   2
  10   4  -1  418.95   17.02   2
 -10   4   1  398.06   17.46   1
 -10   4   1  387.35   17.52   2
 -10  -4   1  424.23   18.39   1
   8   4  -1  101.89    8.14   2
  -8   4   1  100.77    8.18   2
  -8  -4   1   93.91    8.57   1
  -8   4   1   94.80    9.14   1
  -6   4   1 1297.82   39.01   1
  -6   4   1 1339.85   36.20   2
   6   4  -1 1364.68   35.48   2
  -6  -4   1 1374.99   38.13   1
  -4   4   1 4270.98   94.49   2
   4   4  -1 4218.60   94.76   2
   4   4  -1 4166.68   99.19   1
  -4   4   1 4074.77  100.48   1
  -2   4   1  168.84   11.88   1
   2   4  -1  153.37    9.66   1
   2   4  -1  166.18    9.08   2
  -2   4   1  179.47    8.07   2
   0   4   1 2118.71   48.14   2
   0   4  -1 2107.03   51.21   2
   0   4  -1 2083.49   53.15   1
   0   4   1 2058.83   54.71   1
   2   4   1 1243.34   29.14   2
  -2   4  -1 1215.70   34.21   1
   2   4   1 1191.00   35.53   1
  -2   4  -1 1212.02   33.14   2
  -4   4  -1   18.50    5.38   1
   4   4   1   14.34    4.75   1
   4   4   1   16.63    2.92   2
  -4   4  -1   18.06    4.03   2
   6   4   1  280.25   14.31   1
  -6   4  -1  265.77   13.27   2
  -6   4  -1  275.24   13.36   1
   6   4   1  292.48   10.19   2
   8   4   1  627.46   18.63   2
  -8   4  -1  595.79   20.82   1
  -8   4  -1  650.88   22.93   2
   8   4   1  618.10   23.57   1
  10   4   1  145.73    9.04   2
 -10   4  -1  138.83    8.98   1
  10   4   1  139.52   11.30   1
 -10   4  -1  140.78   10.51   2
 -12   4  -1  407.13   19.15   2
  12   4   1  375.37   19.60   1
  14   4   1    8.85    5.53   1
 -14   4  -1   -2.65    3.38   2
 -16   4  -1   40.59    8.36   2
  16   4   1   46.50    9.05   1
 -18   4  -1  261.65   18.50   2
 -20   4  -1  153.93   16.11   2
 -19   5   1   10.83    7.34   2
 -17   5   1    0.89    5.04   2
 -15   5   1    6.13    5.03   2
 -15  -5   1    4.31    5.63   1
 -13  -5   1   52.58    8.67   1
 -13   5   1   56.71    8.44   2
 -13   5   1   54.63    8.12   1
  11   5  -1  116.83    9.88   2
 -11   5   1  113.22   10.38   2
 -11  -5   1  140.67   11.65   1
 -11   5   1  145.68   11.58   1
   9   5  -1    5.59    4.65   2
  -9   5   1    3.36    3.53   2
  -9   5   1   -2.33    5.66   1
  -7   5   1    0.32    2.72   2
  -7   5   1   -5.07    5.43   1
   7   5  -1    2.08    4.30   2
   7   5  -1   -7.59    3.78   1
   5   5  -1  122.04   10.31   1
  -5   5   1  128.96   12.34   1
   5   5  -1  105.26    8.46   2
  -5   5   1  123.34    8.30   2
  -3   5   1  189.25    9.45   2
   3   5  -1  199.50   12.30   1
   3   5  -1  177.10   10.47   2
  -3   5   1  189.56   14.46   1
   1   5  -1    4.48    4.90   1
   1   5  -1   -0.52    3.24   2
  -1   5   1    0.76    5.30   1
  -1   5   1    3.14    2.39   2
  -1   5  -1  131.13   10.79   1
   1   5   1  145.59    7.12   2
   1   5   1  132.86   11.11   1
  -1   5  -1  132.81    9.13   2
  -3   5  -1  988.13   32.00   1
   3   5   1 1001.97   33.19   1
  -3   5  -1  977.80   29.72   2
   3   5   1 1021.43   25.41   2
   5   5   1  386.69   12.48   2
  -5   5  -1  365.20   16.35   2
  -5   5  -1  374.41   18.04   1
   5   5   1  370.39   18.21   1
   7   5   1    3.30    3.43   2
   7   5   1    1.66    4.89   1
  -7   5  -1   -0.65    3.29   2
  -7   5  -1    0.79    6.16   1
  -9   5  -1   55.72    7.39   2
   9   5   1   39.06    7.87   1
  -9   5  -1   37.97    7.07   1
 -11   5  -1   66.81    8.53   2
  11   5   1   71.48    9.88   1
 -13   5  -1   -1.78    3.48   2
  13   5   1   -2.34    4.35   1
  15   5   1  119.99   13.42   1
 -15   5  -1   99.36   11.48   2
  17   5   1   12.78    7.21   1
 -17   5  -1   -3.65    4.11   2
 -19   5  -1   32.12    9.45   2
 -18   6   1   50.94   10.31   2
  18   6  -1   30.92    9.49   1
 -16   6   1  134.86   13.82   2
  16   6  -1  127.15   14.45   1
 -14   6   1   30.60    7.46   2
  14   6  -1   16.52    7.22   1
  12   6  -1    2.19    5.56   1
 -12   6   1    3.87    4.10   2
 -12   6   1   -3.02    5.27   1
 -10   6   1  205.49   13.41   2
  10   6  -1  212.94   15.51   1
 -10   6   1  207.03   15.14   1
   8   6  -1   64.09    9.57   1
  -8   6   1   58.45    7.31   2
   8   6  -1   51.58    7.33   2
  -8   6   1   65.17   10.41   1
  -6   6   1   27.66    5.39   2
   6   6  -1   27.18    6.05   2
  -6   6   1   15.35    8.19   1
   6   6  -1   24.48    7.25   1
   4   6  -1  249.53   13.15   2
   4   6  -1  267.41   16.28   1
  -4   6   1  252.86   18.34   1
  -4   6   1  246.09   12.10   2
  -2   6   1   19.42    8.56   1
   2   6  -1   18.46    6.67   1
  -2   6   1    7.84    3.40   2
   2   6  -1   13.95    4.88   2
   0   6  -1  109.91   11.25   1
   0   6   1  100.90    7.01   2
   0   6   1  111.87   12.09   1
   0   6  -1  115.71    9.47   2
  -2   6  -1  442.82   21.43   1
  -2   6  -1  448.18   18.12   2
   2   6   1  431.46   14.50   2
   2   6   1  449.28   21.79   1
  -4   6  -1   82.29    8.07   2
   4   6   1   69.39   10.14   1
  -4   6  -1   86.67   11.39   1
  -6   6  -1  669.25   25.37   2
   6   6   1  692.21   28.59   1
  -6   6  -1  741.47   28.40   1
  -8   6  -1  338.09   18.29   1
   8   6   1  330.30   19.41   1
  -8   6  -1  318.49   16.61   2
  10   6   1   28.44    8.16   1
 -10   6  -1   34.54    6.65   2
 -12   6  -1  180.24   13.43   2
  12   6   1  156.51   14.65   1
 -14   6  -1  148.69   13.57   2
  14   6   1  173.17   16.01   1
 -16   6  -1   28.12    7.94   2
  16   6   1   27.64    8.72   1
  18   6   1   32.94   10.28   1
 -17   7   1   59.98   11.27   2
  17   7  -1   43.90   11.32   1
  15   7  -1   21.15    8.38   1
 -15   7   1   17.47    7.49   2
  13   7  -1   93.02   12.86   1
 -13   7   1  152.71   13.54   2
 -11   7   1    5.97    4.92   2
 -11   7   1   14.35    7.84   1
  11   7  -1    7.50    6.27   1
   9   7  -1  211.52   16.36   1
  -9   7   1  231.40   14.43   2
  -9   7   1  215.02   17.30   1
  -7   7   1  310.74   20.47   1
  -7   7   1  273.10   14.91   2
   5   7  -1    2.31    6.47   1
  -5   7   1    2.02    3.40   2
  -5   7   1   -0.40    8.75   1
   3   7  -1  237.80   13.58   2
   3   7  -1  240.05   17.01   1
  -3   7   1  235.15   19.47   1
  -3   7   1  246.27   12.62   2
  -1   7   1  457.92   17.10   2
   1   7  -1  476.69   19.36   2
   1   7  -1  463.13   23.71   1
  -1   7   1  469.02   25.18   1
  -1   7  -1   17.40    5.25   2
  -1   7  -1   41.67   10.07   1
   1   7   1   30.31    9.65   1
   3   7   1   -0.99    7.13   1
  -3   7  -1    5.43    4.41   2
  -3   7  -1   -0.94    8.36   1
  -5   7  -1   32.14    9.94   1
  -5   7  -1    8.00    4.74   2
   5   7   1    4.84    6.92   1
   7   7   1    6.98    6.54   1
  -7   7  -1   22.29    8.50   1
  -7   7  -1    3.77    4.47   2
   9   7   1   51.26   10.62   1
  -9   7  -1   66.51    8.66   2
  11   7   1   72.16   11.89   1
 -11   7  -1   55.80    8.96   2
  13   7   1    9.39    7.57   1
 -13   7  -1    6.76    5.22   2
 -15   7  -1   77.81   11.44   2
  15   7   1   64.30   12.86   1
  17   7   1   32.91   10.91   1
 -14   8   1   47.49   10.18   2
  14   8  -1   58.23   12.16   1
 -12   8   1    7.11    5.63   2
  12   8  -1   15.02    7.94   1
  10   8  -1    8.12    7.69   1
 -10   8   1    9.77    9.01   1
 -10   8   1   24.37    6.83   2
  -8   8   1   35.45    6.78   2
  -8   8   1   22.46   10.56   1
   8   8  -1   26.11    8.85   1
  -6   8   1   15.46    5.03   2
  -6   8   1   23.67   10.35   1
   6   8  -1   22.53    8.90   1
  -4   8   1   42.14   11.89   1
   4   8  -1   50.69   10.71   1
  -4   8   1   51.06    6.70   2
   2   8  -1   12.33    8.78   1
  -2   8   1    4.16    9.66   1
   0   8  -1    3.42    8.06   1
   0   8   1   -9.91    7.58   1
   0   8  -1   -2.49    4.18   2
  -2   8  -1   -2.90    7.55   1
  -2   8  -1    2.08    4.16   2
   2   8   1   -0.99    8.74   1
   4   8   1   75.45   12.58   1
  -4   8  -1   82.14   13.79   1
  -4   8  -1   82.24    9.07   2
  -6   8  -1   10.66    9.65   1
   6   8   1   -5.32    6.15   1
  -6   8  -1    2.23    4.82   2
  -8   8  -1   -0.74    4.46   2
   8   8   1    5.91    6.89   1
 -10   8  -1   17.66    6.65   2
  10   8   1   13.37    8.17   1
  12   8   1   14.54    9.59   1
 -12   8  -1    9.51    6.64   2
  14   8   1    8.48    8.55   1
 -14   8  -1    8.46    6.31   2
 -13   9   1   91.93   12.30   2
 -11   9   1    6.47    5.73   2
  11   9  -1    4.86    7.79   1
  -9   9   1   62.09    9.44   2
  -9   9   1   62.78   14.26   1
   9   9  -1   56.42   12.55   1
  -7   9   1   88.68   15.21   1
   7   9  -1  106.15   14.67   1
  -5   9   1  -21.46    9.01   1
   5   9  -1   11.61    8.74   1
  -3   9   1  108.04   16.71   1
   3   9  -1  113.53   15.19   1
  -1   9   1   49.15   13.42   1
   1   9  -1   85.47   14.18   1
  -1   9  -1   -6.14    9.43   1
   1   9   1    2.54    9.68   1
   3   9   1  111.38   16.23   1
  -3   9  -1  108.56   16.32   1
   5   9   1  114.78   15.88   1
  -5   9  -1   78.60   14.55   1
  -5   9  -1   94.27   10.44   2
   7   9   1   -8.21    6.95   1
  -7   9  -1    4.92    5.25   2
  -9   9  -1   66.82   10.10   2
   9   9   1   68.15   13.50   1
 -11   9  -1   57.02   10.30   2
  11   9   1   60.79   13.60   1
  -8  10   1    5.79   12.10   1
   8  10  -1   18.74   10.47   1
   6  10  -1    4.36    8.59   1
  -6  10   1  -16.82    9.89   1
  -4  10   1   -9.22   11.39   1
   4  10  -1   14.98   10.84   1
  -2  10   1   55.09   15.99   1
   2  10  -1   30.93   12.82   1
   0  10  -1  -13.37    8.79   1
   0  10   1    0.71   11.64   1
  -2  10  -1  105.09   17.60   1
   2  10   1   61.67   15.64   1
  -4  10  -1    3.31   11.14   1
   4  10   1    8.72   10.53   1
   6  10   1    9.86   10.58   1
   8  10   1   11.27   10.83   1
   3  11  -1    2.05   11.59   1
  -3  11   1   13.58   15.43   1
  -1  11   1   28.30   16.03   1
   1  11  -1   41.34   14.82   1
  -1  11  -1  -20.37   10.42   1
   1  11   1   20.21   15.14   1
  -3  11  -1   27.34   16.09   1
 -22   0   2   -2.36    6.29   2
 -20   0   2   33.15    9.11   2
 -18   0   2  616.39   25.23   1
 -18   0   2  595.25   26.81   2
 -16   0   2  687.43   27.52   2
 -16   0   2  704.59   26.32   1
 -14   0   2   49.05    6.93   1
 -14   0   2   41.45    6.93   2
 -12   0   2   39.72    5.63   1
 -12   0   2   39.92    6.04   2
 -10   0   2  896.52   26.97   1
 -10   0   2  913.24   27.58   2
  -8   0   2  326.52   12.57   1
  -8   0   2  313.56   12.67   2
  -6   0   2  897.55   24.67   1
  -6   0   2  898.65   24.26   2
  -4   0   2  709.71   18.96   2
  -4   0   2  709.16   19.44   1
  -2   0   2 2402.29   54.76   1
   0   0   2 2437.70   55.96   1
   0   0   2 2547.62   55.22   2
   0   0  -2 2471.78   55.29   2
   2   0   2 5738.17  129.17   1
  -2   0  -2 5797.01  125.51   2
  -2   0  -2 5908.97  128.47   1
   4   0   2 2692.41   60.95   1
  -4   0  -2 2739.42   61.90   2
   4   0   2 2818.01   61.63   1
  -6   0  -2   52.91    4.50   2
  -6   0  -2   55.25    3.30   1
  -8   0  -2  306.76   10.15   1
  -8   0  -2  307.08   12.03   2
 -10   0  -2   48.34    4.36   1
 -10   0  -2   40.78    5.25   2
 -12   0  -2 1927.54   48.99   1
 -12   0  -2 2064.97   52.58   2
 -14   0  -2 1122.63   35.46   2
 -16   0  -2  489.64   22.17   2
 -18   0  -2  174.55   14.30   2
 -20   0  -2  200.43   16.13   2
 -21   1   2    9.06    7.02   2
 -21  -1   2    5.41    6.79   2
 -19  -1   2    4.09    5.12   1
 -19  -1   2   13.87    6.30   2
 -19   1   2   15.05    6.66   2
 -17  -1   2   41.24    7.45   1
 -17   1   2   37.09    7.02   1
 -17   1   2   37.95    7.84   2
 -17  -1   2   38.93    7.94   2
 -15  -1   2  103.44    9.73   1
 -15   1   2  109.75   10.57   2
 -15  -1   2   95.46    9.79   2
 -15   1   2   97.85    9.23   1
 -13   1   2  303.12   15.89   2
 -13  -1   2  301.18   15.35   2
 -13   1   2  306.23   14.43   1
 -13  -1   2  298.33   14.92   1
 -11  -1   2  560.19   19.77   2
 -11  -1   2  516.30   19.28   1
 -11   1   2  488.96   18.60   1
 -11   1   2  530.81   20.01   2
  -9  -1   2   91.81    6.89   1
  -9  -1   2   92.11    6.90   2
  -9   1   2   93.64    7.32   2
  -9   1   2   87.12    6.64   1
  -7   1   2  219.46    9.74   2
  -7  -1   2  214.57    9.72   1
  -7   1   2  230.22    9.90   1
  -7  -1   2  209.53    9.46   2
  -5  -1   2 3449.99   78.13   1
  -5  -1   2 3360.78   76.20   2
  -5   1   2 3484.42   76.36   2
  -5   1   2 3296.10   78.32   1
  -3   1   2 5232.37  120.32   1
  -3   1   2 5517.80  116.36   2
   3   1  -2 5407.28  117.37   2
  -1   1   2 9397.16  202.17   2
   1   1  -2 9136.10  202.91   2
  -1  -1   2 9551.11  207.30   1
  -1   1   2 9427.55  208.24   1
   1  -1  -2 9999.55  201.55   2
   1  -1   2  929.57   21.80   1
   1   1   2  926.32   24.37   1
  -1  -1  -2  925.04   21.75   2
  -1   1  -2  967.54   21.81   1
   1   1   2  950.43   21.66   2
  -1   1  -2  909.02   24.12   2
  -3   1  -2 3689.18   84.34   2
   3   1   2 3873.24   82.29   2
  -3  -1  -2 3759.22   81.84   2
   3   1   2 3795.59   85.15   1
  -5  -1  -2    5.55    1.73   2
  -5   1  -2    2.56    0.84   1
   5  -1   2    8.06    1.65   1
  -5   1  -2    5.40    2.46   2
   5   1   2    2.21    2.21   1
  -7   1  -2   63.30    5.65   2
  -7  -1  -2   71.56    4.93   2
  -7   1  -2   71.73    3.49   1
  -9   1  -2   55.79    3.80   1
  -9  -1  -2   55.93    5.20   2
  -9  -1  -2   57.22    5.08   1
  -9   1  -2   53.02    5.86   2
 -11   1  -2  147.48    9.97   2
 -11  -1  -2  162.56    9.47   2
 -11   1  -2  150.07    7.34   1
 -11  -1  -2  154.01    8.58   1
 -13  -1  -2   51.57    6.58   2
 -13   1  -2   50.83    7.26   2
 -13  -1  -2   53.59    6.04   1
 -15   1  -2  256.82   15.26   2
 -15  -1  -2  250.52   14.46   2
 -17   1  -2   11.52    5.87   2
 -17  -1  -2    9.73    5.21   2
 -19  -1  -2    7.78    5.83   2
 -19   1  -2   -3.50    4.60   2
 -21   1  -2   14.42    7.58   2
 -22  -2   2   94.11   13.79   2
 -20  -2   2  311.55   20.01   2
 -20  -2   2  283.01   18.71   1
 -20   2   2  252.96   19.30   2
 -18  -2   2   48.70    8.31   1
 -18   2   2   31.04    8.13   2
 -18  -2   2   30.29    8.17   2
 -16  -2   2    7.91    4.50   1
 -16   2   2    6.60    4.63   2
 -16  -2   2   -1.80    4.39   2
 -16   2   2    8.37    4.64   1
 -14   2   2  251.11   13.51   1
 -14  -2   2  229.59   14.31   2
 -14  -2   2  224.60   13.60   1
 -14   2   2  222.90   14.55   2
 -12  -2   2   28.17    5.43   1
 -12  -2   2   27.74    5.37   2
 -12   2   2   21.91    4.88   1
 -12   2   2   26.79    5.52   2
 -10  -2   2 1315.45   36.35   2
 -10  -2   2 1366.66   37.60   1
 -10   2   2 1292.96   37.18   2
 -10   2   2 1291.33   36.45   1
  -8   2   2   37.86    5.29   1
  -8  -2   2   43.05    4.84   2
  -8  -2   2   43.25    5.06   1
  -8   2   2   43.12    4.99   2
  -6   2   2   13.05    3.60   1
   6   2  -2    9.19    3.02   2
  -6  -2   2    8.41    2.71   1
  -4   2   2 3699.27   81.19   2
  -4   2   2 3619.22   85.48   1
  -4  -2   2 3712.59   83.85   1
   4   2  -2 3575.10   82.20   2
  -2  -2   2 3885.88   86.09   1
  -2   2   2 3753.92   88.67   1
   2   2  -2 3755.43   85.38   2
  -2   2   2 3846.09   82.89   2
   0  -2  -2 1712.40   37.08   2
   0   2  -2 1665.28   41.16   2
   0   2   2 1650.37   42.66   1
   0   2   2 1694.76   37.24   2
   0  -2   2 1692.58   39.53   1
  -2   2  -2 9640.49  209.22   2
   2   2   2 9607.88  213.58   1
  -2   2  -2 9853.78  211.39   1
   4  -2   2   64.53    3.60   1
   4   2   2   61.92    3.39   2
  -4  -2  -2   60.13    2.84   2
   4   2   2   57.01    5.51   1
  -4   2  -2   54.85    5.30   2
  -4   2  -2   64.66    4.41   1
  -6  -2  -2  647.43   16.94   2
  -6   2  -2  646.11   16.29   1
  -6   2  -2  641.28   20.84   2
   6  -2   2  654.14   17.05   1
   6   2   2  621.92   20.08   1
  -8  -2  -2  894.79   24.38   2
  -8   2  -2  954.45   22.99   1
   8   2   2  936.68   27.41   1
  -8   2  -2  901.65   27.84   2
 -10   2  -2 1727.71   47.02   2
 -10   2  -2 1771.45   41.69   1
 -10  -2  -2 1750.27   43.89   2
 -12  -2  -2   14.04    3.96   2
 -12   2  -2   17.26    5.06   2
 -14   2  -2   43.31    7.34   2
 -14  -2  -2   47.64    6.49   2
 -16  -2  -2    1.66    4.06   2
 -16   2  -2   -1.66    3.69   2
 -18   2  -2   68.92   10.14   2
 -20   2  -2    1.26    5.57   2
 -21  -3   2    4.71    7.16   1
 -21   3   2   -0.84    6.08   2
 -19   3   2  151.91   14.89   2
 -19  -3   2  123.01   13.41   2
 -19  -3   2  165.99   14.89   1
 -17   3   2  196.42   15.16   2
 -17  -3   2  187.14   14.36   1
 -17  -3   2  204.21   14.85   2
 -15   3   2   17.21    5.21   1
 -15  -3   2    8.94    5.17   1
 -15   3   2    5.75    4.57   2
 -15  -3   2    2.68    4.65   2
 -13  -3   2  469.01   19.02   2
 -13   3   2  409.33   19.63   2
 -13   3   2  449.88   18.76   1
 -13  -3   2  438.52   19.81   1
 -11   3   2  250.80   13.79   2
 -11   3   2  263.31   13.53   1
 -11  -3   2  269.40   14.16   1
  -9   3   2   58.59    6.39   2
  -9  -3   2   66.86    6.93   1
  -9   3   2   63.18    7.21   1
   9   3  -2   61.01    6.92   2
  -7   3   2 4303.74   95.18   2
  -7   3   2 4051.34   98.33   1
   7   3  -2 4063.01   94.96   2
  -7  -3   2 4155.16   97.62   1
  -5   3   2 1683.17   41.52   2
   5   3  -2 1669.80   42.53   2
  -5   3   2 1669.38   45.48   1
  -5  -3   2 1715.05   43.67   1
   3   3  -2   78.79    6.44   2
  -3   3   2   61.38    7.33   1
  -3  -3   2   67.69    5.33   1
  -3   3   2   58.40    4.20   2
  -1   3   2  132.20    5.19   2
  -1   3   2  139.68    9.99   1
   1   3  -2  141.26    8.36   2
  -1  -3   2  137.95    7.06   1
   1   3   2  237.66   12.19   1
   1   3   2  250.82    6.52   2
  -1   3  -2  250.72   11.48   2
  -1   3  -2  258.41   10.26   1
  -1  -3  -2  265.39    7.14   2
  -3   3  -2  535.29   16.96   1
   3   3   2  561.44   19.71   1
  -3   3  -2  590.94   19.22   2
   5   3   2  303.36    8.47   2
  -5   3  -2  300.51   13.35   2
   5   3   2  301.00   13.88   1
  -5   3  -2  308.30   11.70   1
  -7   3  -2  282.89   10.40   1
  -7  -3  -2  294.48    9.50   2
   7   3   2  287.12   13.63   1
  -7   3  -2  287.59   13.65   2
  -9   3  -2  385.05   12.48   1
  -9  -3  -2  383.75   13.00   2
  -9   3  -2  387.46   17.00   2
   9   3   2  374.43   16.87   1
 -11  -3  -2  425.15   15.65   2
 -11   3  -2  464.72   19.62   2
  11   3   2  443.10   19.37   1
 -13   3  -2  463.21   20.81   2
  13   3   2  475.53   20.99   1
 -13  -3  -2  464.28   17.86   2
 -15   3  -2   15.03    5.47   2
  15   3   2   14.77    5.80   1
 -17   3  -2  167.49   14.43   2
 -19   3  -2   29.94    8.84   2
 -20   4   2   -5.98    5.28   2
 -20  -4   2   -7.34    5.36   1
 -18   4   2   20.94    7.67   2
 -18  -4   2   13.00    6.77   1
  16   4  -2    3.49    5.58   2
 -16   4   2    3.94    4.91   2
 -16  -4   2    8.74    5.62   1
 -14  -4   2    5.67    4.58   1
  14   4  -2   -0.66    4.96   2
 -14   4   2    1.90    4.44   2
 -14   4   2    4.93    4.56   1
  12   4  -2    5.55    5.34   2
 -12   4   2    0.80    4.57   1
 -12  -4   2    3.31    4.51   1
 -12   4   2    0.07    3.75   2
  10   4  -2   89.32    8.68   2
 -10   4   2   78.49    8.90   1
 -10  -4   2  110.42    9.59   1
 -10   4   2   68.67    7.75   2
  -8   4   2   26.73    6.43   1
   8   4  -2   15.94    5.05   2
  -8  -4   2   23.67    5.11   1
  -8   4   2   23.99    4.81   2
   6   4  -2   40.05    6.02   2
  -6   4   2   42.93    4.95   2
  -6   4   2   31.37    6.86   1
  -6  -4   2   39.63    5.58   1
  -4   4   2    9.62    2.66   2
   4   4  -2   34.12    5.42   2
  -4   4   2   20.39    6.35   1
  -4  -4   2   12.34    3.64   1
   2   4  -2  107.83    8.03   1
  -2   4   2   96.30    5.28   2
  -2   4   2  117.68   10.47   1
   2   4  -2   93.38    7.82   2
   0   4   2   35.35    6.88   1
   0   4  -2   38.68    5.72   2
   0   4   2   36.24    2.81   2
   0   4  -2   29.97    5.08   1
  -2  -4  -2  204.48    5.98   2
  -2   4  -2  212.53   11.47   2
   2   4   2  202.15   12.31   1
   2   4   2  204.24    5.64   2
  -2   4  -2  194.39   10.68   1
   4   4   2   96.08    9.34   1
  -4   4  -2  128.55    9.06   2
  -4   4  -2  124.03    9.30   1
   6   4   2   22.12    2.86   2
  -6   4  -2   27.01    5.51   2
  -6   4  -2   15.94    5.19   1
   6   4   2   19.38    6.12   1
   6   4   2   18.14    2.00   2
   8   4   2    8.37    2.96   2
   8   4   2   12.80    5.46   1
  -8   4  -2   10.16    4.39   1
  -8   4  -2   14.05    4.76   2
  10   4   2    4.98    5.44   1
 -10   4  -2   -0.60    3.58   2
 -10   4  -2    0.46    2.92   1
 -12   4  -2   -0.24    3.28   2
  12   4   2   -0.92    4.97   1
  14   4   2   50.99    8.60   1
 -14   4  -2   57.19    8.53   2
 -16   4  -2   21.70    7.27   2
  16   4   2   30.07    7.87   1
 -18   4  -2    9.54    6.24   2
 -19   5   2  103.37   13.97   2
 -19  -5   2  107.38   13.74   1
 -17  -5   2   65.68   10.59   1
 -17   5   2   75.11   10.93   2
 -15   5   2    3.84    4.17   2
 -15  -5   2   -7.74    3.89   1
  13   5  -2  240.62   14.81   2
 -13   5   2  231.60   14.90   1
 -13   5   2  220.47   14.82   2
 -13  -5   2  231.98   15.50   1
 -11  -5   2  306.35   17.17   1
 -11   5   2  339.60   17.15   2
 -11   5   2  333.07   17.42   1
  11   5  -2  329.31   17.01   2
   9   5  -2    2.38    4.70   2
  -9   5   2    4.91    6.35   1
  -9   5   2    4.09    3.61   2
  -9  -5   2    0.97    4.07   1
   7   5  -2  847.32   27.19   2
  -7   5   2  818.23   30.57   1
  -7  -5   2  781.18   27.86   1
  -7   5   2  810.06   26.05   2
   5   5  -2  217.17   12.46   2
  -5   5   2  239.61   15.86   1
   5   5  -2  200.82   12.96   1
  -5   5   2  210.71   10.65   2
  -3   5   2   48.59    4.76   2
   3   5  -2   55.08    7.01   2
   3   5  -2   54.61    7.32   1
  -3   5   2   69.96   10.48   1
  -1   5   2  293.70   10.32   2
   1   5  -2  271.73   14.19   1
   1   5  -2  299.76   14.42   2
  -1   5   2  309.38   17.53   1
   1   5   2  676.09   17.42   2
   1   5   2  721.84   27.12   1
  -1   5  -2  673.10   23.59   2
  -1   5  -2  665.96   24.00   1
   3   5   2  148.43   12.11   1
  -3   5  -2  140.69   10.11   2
  -3   5  -2  147.84   11.12   1
  -5   5  -2  472.32   19.51   1
   5   5   2  459.92   21.62   1
  -5   5  -2  464.10   19.21   2
  -7   5  -2  317.32   16.29   2
  -7   5  -2  334.99   15.81   1
   7   5   2  358.24   18.94   1
  -9   5  -2   31.01    6.52   2
   9   5   2   34.29    7.97   1
  -9   5  -2   36.18    6.59   1
  11   5   2  226.26   15.98   1
 -11   5  -2  213.42   14.16   2
  13   5   2  127.03   12.82   1
 -13   5  -2  124.26   11.66   2
  15   5   2   27.74    8.49   1
 -15   5  -2   25.70    7.38   2
 -17   5  -2  198.85   16.07   2
  17   5   2  150.49   15.55   1
 -18   6   2   69.10   12.00   2
 -16   6   2    2.77    5.03   2
 -14   6   2   61.11    9.61   1
 -14   6   2   48.00    8.93   2
 -12   6   2    2.17    3.99   2
 -12   6   2   -7.25    4.71   1
 -10   6   2  114.70   12.24   1
 -10   6   2  127.69   10.93   2
  10   6  -2  127.15   11.13   2
  -8   6   2  115.22   12.72   1
  -8   6   2   98.34    8.97   2
   8   6  -2  114.90   10.33   2
   8   6  -2  126.68   12.47   1
  -6   6   2   63.97    6.96   2
  -6   6   2   80.80   11.94   1
   6   6  -2   52.25    8.73   1
   6   6  -2   59.74    8.08   2
  -4   6   2  321.58   21.04   1
   4   6  -2  318.72   16.08   2
   4   6  -2  331.20   17.78   1
  -4   6   2  345.72   14.03   2
  -2   6   2  625.75   19.21   2
  -2   6   2  618.10   27.81   1
   2   6  -2  619.55   23.16   2
   2   6  -2  609.10   25.00   1
   0   6  -2   21.07    7.16   1
   0   6   2   18.24    9.09   1
   0   6  -2   18.73    5.69   2
   0   6   2   20.54    3.23   2
  -2   6  -2  260.09   15.46   1
  -2   6  -2  220.94   13.54   2
   2   6   2  222.15   16.64   1
   4   6   2  150.21   13.74   1
  -4   6  -2  131.10   12.04   1
  -4   6  -2  130.85   10.83   2
   6   6   2  250.87   17.29   1
  -6   6  -2  231.48   14.28   2
  -6   6  -2  265.97   16.78   1
  -8   6  -2  204.85   13.86   2
  -8   6  -2  201.75   13.95   1
   8   6   2  246.50   17.01   1
  10   6   2  130.06   13.43   1
 -10   6  -2  127.87   11.69   2
  12   6   2   58.24   10.42   1
 -12   6  -2   69.22    9.71   2
 -14   6  -2   27.92    7.54   2
  14   6   2   41.11    9.82   1
 -16   6  -2   -2.11    5.44   2
  16   6   2    7.79    7.88   1
  17   7  -2    4.87    7.24   1
 -17   7   2    7.83    6.84   2
 -15   7   2    2.75    5.35   2
  15   7  -2    9.75    7.06   1
  13   7  -2   84.97   12.22   1
 -13   7   2   81.71   10.76   2
  11   7  -2  112.85   13.01   1
 -11   7   2  112.96   13.49   1
 -11   7   2  117.06   11.17   2
  -9   7   2   28.01    6.43   2
  -9   7   2   27.72    8.73   1
   9   7  -2   25.44    7.93   1
   7   7  -2   17.80    7.34   1
  -7   7   2   14.35    8.93   1
  -7   7   2   11.31    4.57   2
  -5   7   2   -1.87    2.98   2
  -5   7   2   -1.42    9.10   1
   5   7  -2   -0.75    6.25   1
   5   7  -2   -0.80    5.09   2
   3   7  -2  153.79   14.21   1
  -3   7   2  200.20   18.50   1
  -3   7   2  185.88   10.20   2
   3   7  -2  180.89   12.96   2
  -1   7   2  462.44   25.34   1
   1   7  -2  406.52   19.12   2
   1   7  -2  435.00   22.20   1
  -1   7  -2  448.77   22.77   1
  -1   7  -2  437.11   19.82   2
   1   7   2  434.09   24.65   1
   3   7   2  163.62   16.24   1
  -3   7  -2  208.16   15.72   1
  -3   7  -2  164.41   12.19   2
  -5   7  -2   87.12   12.20   1
  -5   7  -2   87.82    9.74   2
   5   7   2  116.93   13.53   1
  -7   7  -2  -13.43    6.49   1
  -7   7  -2   -0.05    4.09   2
   7   7   2   -3.34    5.83   1
  -9   7  -2    1.42    4.55   2
   9   7   2   -3.24    5.90   1
 -11   7  -2   28.92    7.36   2
  11   7   2   21.12    8.87   1
 -13   7  -2    2.33    4.58   2
  13   7   2    4.99    7.16   1
  15   7   2   18.09    9.48   1
 -15   7  -2   12.45    6.49   2
 -14   8   2   67.09   11.22   2
  14   8  -2   89.96   13.78   1
  12   8  -2    8.73    7.35   1
 -12   8   2    3.74    5.27   2
  10   8  -2   20.14    8.23   1
 -10   8   2   27.86    6.80   2
 -10   8   2    4.03    8.41   1
  -8   8   2   79.12    9.09   2
   8   8  -2   79.01   12.57   1
  -8   8   2  109.29   15.52   1
  -6   8   2    1.71    9.33   1
   6   8  -2   -5.82    5.99   1
  -6   8   2    0.44    3.87   2
  -4   8   2   70.57   13.55   1
   4   8  -2   74.28   11.66   1
   2   8  -2   23.56    9.06   1
  -2   8   2    5.30   10.17   1
   2   8  -2   12.06    6.00   2
   0   8  -2    2.62    4.85   2
   0   8  -2    3.52    7.57   1
   0   8   2    1.62    8.91   1
  -2   8  -2  121.45   14.04   1
  -2   8  -2  106.49   10.73   2
   2   8   2   89.44   14.10   1
  -4   8  -2  376.98   22.87   1
  -4   8  -2  320.16   17.94   2
   4   8   2  364.18   23.51   1
  -6   8  -2   -7.55    8.00   1
  -6   8  -2    1.60    5.03   2
   6   8   2    2.02    7.46   1
  -8   8  -2  107.40   11.64   2
   8   8   2  103.35   14.28   1
 -10   8  -2   16.50    6.53   2
  10   8   2   -3.12    6.44   1
 -12   8  -2   89.73   11.86   2
  12   8   2  104.04   15.32   1
 -14   8  -2  126.84   14.40   2
  14   8   2  128.43   17.44   1
 -13   9   2    9.16    7.07   2
 -11   9   2   26.02    7.90   2
  11   9  -2   15.72    8.98   1
  -9   9   2   20.44   11.66   1
   9   9  -2   38.60   10.96   1
  -7   9   2   -3.81    9.49   1
   7   9  -2   -1.20    6.93   1
   5   9  -2   19.90    9.86   1
  -5   9   2   34.50   12.88   1
  -3   9   2   77.43   15.31   1
   3   9  -2   62.01   12.33   1
   1   9  -2  202.48   18.78   1
  -1   9   2  259.28   23.17   1
  -1   9  -2    9.49    9.02   1
   1   9   2    1.28    9.74   1
  -3   9  -2    1.09    5.25   2
   3   9   2   10.26    9.92   1
  -3   9  -2    5.22    9.87   1
  -5   9  -2    0.08    4.67   2
  -5   9  -2   -5.17    9.51   1
   5   9   2   -6.81    7.81   1
  -7   9  -2   -1.05    5.37   2
   7   9   2    4.37    9.00   1
  -9   9  -2   -0.31    5.50   2
   9   9   2   24.89   10.85   1
  11   9   2   15.42   10.28   1
 -11   9  -2    2.99    6.34   2
  -8  10   2   50.84   15.65   1
   8  10  -2   27.12   11.41   1
   6  10  -2    6.28    9.39   1
  -6  10   2   -7.58   10.80   1
  -4  10   2   71.99   16.82   1
   4  10  -2   96.30   15.49   1
  -2  10   2   78.29   17.79   1
   2  10  -2   70.02   14.99   1
   0  10  -2    4.75   11.32   1
   0  10   2    4.58   11.52   1
  -2  10  -2   66.61   15.09   1
   2  10   2   72.40   15.94   1
   4  10   2   26.13   13.20   1
  -4  10  -2  -13.33   10.46   1
   6  10   2    2.10   10.25   1
  -8  10  -2   57.77   10.27   2
   3  11  -2   21.28   12.86   1
  -3  11   2  -14.09   11.97   1
   1  11  -2   -6.84   10.56   1
  -1  11   2   -0.70   12.74   1
  -1  11  -2   -7.11   12.45   1
 -22   0   3   12.06    7.68   2
 -20   0   3    9.67    6.87   2
 -20   0   3    0.30    5.16   1
 -18   0   3    1.32    5.33   2
 -18   0   3   -1.67    4.59   1
 -16   0   3   -2.10    4.10   2
 -16   0   3    0.16    3.88   1
 -14   0   3   -2.25    3.90   2
 -14   0   3    2.95    3.83   1
 -12   0   3   -3.45    2.59   1
 -12   0   3    2.05    3.57   2
 -10   0   3    6.25    3.25   2
 -10   0   3    2.83    2.97   1
  -8   0   3   -0.37    2.35   2
  -8   0   3   -0.32    2.05   1
  -6   0   3   -2.35    1.48   2
  -6   0   3    1.49    2.06   1
  -4   0   3    0.74    1.78   2
  -4   0   3   -0.41    1.88   1
   2   0  -3   -7.50    2.04   2
  -2   0   3   -6.68    1.65   1
   0   0  -3   -1.55    2.46   2
   0   0   3   -1.34    1.57   1
  -2   0  -3    0.68    2.43   2
   2   0   3    1.07    2.08   1
  -2   0  -3    2.47    2.53   1
   4   0   3    0.08    1.10   1
   4   0   3    1.84    2.23   1
  -4   0  -3    0.28    2.09   2
   6   0   3   -1.14    1.75   1
  -6   0  -3    0.15    2.03   2
  -8   0  -3    2.39    2.29   2
   8   0   3   -2.31    1.85   1
 -10   0  -3    0.29    2.63   2
 -12   0  -3    1.60    3.32   2
 -14   0  -3    2.99    3.93   2
 -16   0  -3   -3.46    3.96   2
 -18   0  -3    1.91    4.83   2
 -20   0  -3    6.24    6.31   2
 -21   1   3   50.14   10.73   2
 -21  -1   3   47.80    9.65   1
 -21  -1   3   54.04   11.11   2
 -19   1   3   71.93    9.83   1
 -19   1   3   74.71   11.35   2
 -19  -1   3   77.48   10.15   1
 -19  -1   3   68.63   10.92   2
 -17  -1   3   94.10   10.13   1
 -17  -1   3  103.65   11.21   2
 -17   1   3  100.27   10.23   1
 -17   1   3   70.64    9.78   2
 -15  -1   3  788.17   28.40   1
 -15  -1   3  750.94   28.56   2
 -15   1   3  750.74   28.91   2
 -15   1   3  731.15   27.05   1
 -13   1   3  168.16   11.02   1
 -13  -1   3  175.51   11.83   2
 -13  -1   3  173.82   11.74   1
 -13   1   3  178.07   12.13   2
 -11  -1   3  827.16   26.91   1
 -11   1   3  815.58   26.97   2
 -11   1   3  797.97   26.37   1
 -11  -1   3  826.21   26.82   2
  -9  -1   3  733.41   23.60   2
  -9   1   3  733.09   23.76   1
  -9   1   3  731.86   23.58   2
  -9  -1   3  761.24   23.97   1
  -7  -1   3  271.73   11.56   1
  -7  -1   3  263.00   11.46   2
  -7   1   3  256.69   11.68   1
  -7   1   3  276.50   11.40   2
  -5  -1   3 5140.07  116.85   1
  -5   1   3 5040.06  117.69   1
  -5   1   3 5185.03  114.06   2
   5   1  -3 5368.83  115.69   2
  -3   1   3  300.43   11.67   1
  -3   1   3  276.01    9.91   2
  -3  -1   3  311.51   10.50   1
   3   1  -3  289.42   11.30   2
   1   1  -3 2202.99   52.03   2
  -1  -1   3 2214.96   50.67   1
  -1   1   3 2211.85   53.10   1
   1  -1  -3 2200.02   49.80   2
  -1   1  -3 5899.19  131.55   2
  -1   1  -3 6141.59  131.14   1
   1   1   3 5907.43  133.96   1
   1   1   3 6118.44  128.91   2
   1  -1   3 5982.78  131.25   1
  -1  -1  -3 5952.87  129.21   2
  -3  -1  -3  322.12   10.16   2
   3   1   3  338.57   12.15   1
  -3   1  -3  307.72   12.31   2
  -5  -1  -3  476.45   14.00   2
   5   1   3  486.91   15.00   1
  -5   1  -3  433.78   15.89   2
  -7   1  -3 2604.73   63.77   2
  -7  -1  -3 2612.97   61.05   2
   7   1   3 2715.91   62.69   1
   7  -1   3 2676.49   59.79   1
  -9   1  -3  138.24    5.37   1
  -9   1  -3  133.61    8.96   2
   9   1   3  147.35    8.26   1
  -9  -1  -3  144.62    8.13   2
 -11  -1  -3  582.85   19.86   2
 -11   1  -3  553.17   15.64   1
 -11   1  -3  588.53   21.30   2
  11   1   3  536.61   18.96   1
 -13  -1  -3  517.69   19.81   2
 -13   1  -3  448.74   20.04   2
 -15   1  -3   72.37    8.96   2
 -15  -1  -3   81.32    8.76   2
 -17   1  -3   81.83   10.20   2
 -17  -1  -3   91.51   10.18   2
 -19   1  -3   90.38   11.70   2
 -19  -1  -3   78.73   10.71   2
 -21   1  -3    3.52    6.10   2
 -22  -2   3   15.65    9.31   2
 -20  -2   3   59.04    9.99   1
 -20   2   3   68.54   11.31   2
 -20  -2   3   76.19   12.12   2
 -18   2   3  154.53   14.32   2
 -18  -2   3  120.62   13.10   2
 -18   2   3  133.50   12.04   1
 -18  -2   3  121.83   12.39   1
 -16   2   3  148.07   13.10   2
 -16  -2   3  138.22   11.67   1
 -16  -2   3  154.01   13.10   2
 -16   2   3  154.32   11.73   1
 -14   2   3  382.99   17.64   1
 -14  -2   3  352.88   17.54   1
 -14   2   3  330.82   17.94   2
 -14  -2   3  370.97   18.11   2
 -12  -2   3   10.29    4.54   1
 -12   2   3   15.14    4.51   1
 -12   2   3   13.99    4.86   2
 -12  -2   3   13.64    4.66   2
 -10   2   3  198.42   11.30   1
 -10  -2   3  223.44   12.16   1
 -10   2   3  181.18   10.91   2
 -10  -2   3  194.30   11.15   2
  -8   2   3  175.20    9.69   2
  -8   2   3  178.39   10.56   1
  -8  -2   3  163.30    9.72   1
   8   2  -3  166.37   10.57   2
  -6  -2   3   41.41    4.74   1
  -6   2   3   52.78    5.93   1
  -6   2   3   32.41    3.94   2
   6   2  -3   42.50    5.41   2
  -4   2   3  834.64   22.52   2
  -4  -2   3  873.71   24.04   1
   4   2  -3  861.70   24.76   2
  -4   2   3  821.62   25.80   1
  -2   2   3 7494.70  171.67   1
  -2   2   3 7903.16  163.63   2
   2   2  -3 7470.37  166.85   2
  -2  -2   3 7710.68  168.26   1
   0   2  -3  401.12   15.14   2
   0   2   3  375.27   15.44   1
   0  -2  -3  405.82   10.32   2
   0  -2  -3  400.50   10.83   2
   0  -2   3  408.41   12.02   1
   2   2   3  356.99   14.72   1
   2   2   3  381.70    9.54   2
  -2  -2  -3  378.85    9.64   2
  -2   2  -3  365.00   14.43   2
  -4   2  -3  303.83   13.06   2
   4   2   3  298.90    9.32   2
   4   2   3  321.49   12.95   1
  -4   2  -3  289.44    8.56   1
  -4  -2  -3  298.76    8.42   2
  -4   2  -3  306.37    7.83   1
   6   2   3  506.28   17.79   1
  -6   2  -3  509.24   18.46   2
  -6  -2  -3  502.55   14.09   2
  -8  -2  -3  117.76    6.52   2
   8   2   3  124.71    8.64   1
  -8   2  -3  130.30    9.26   2
  10   2   3  525.84   19.92   1
 -10  -2  -3  551.67   18.05   2
 -10   2  -3  585.48   21.56   2
 -12  -2  -3   14.90    3.93   2
  12   2   3   21.79    5.51   1
 -12   2  -3   14.18    5.21   2
 -14  -2  -3  433.23   18.26   2
 -14   2  -3  423.45   20.15   2
 -16  -2  -3   94.00    9.62   2
 -16   2  -3   72.38    9.54   2
 -18   2  -3   42.56    8.86   2
 -20   2  -3   34.64    9.02   2
 -21   3   3   39.25   10.46   2
 -21  -3   3   56.33   10.82   1
 -19   3   3    0.49    5.48   2
 -19  -3   3   -0.51    5.33   1
 -17   3   3    3.35    4.86   1
 -17  -3   3    5.55    5.50   1
 -17   3   3    3.71    5.08   2
 -15   3   3   10.98    5.31   2
 -15   3   3    3.13    4.37   1
 -15  -3   3    9.00    5.12   1
  13   3  -3  626.80   26.04   2
 -13   3   3  627.00   25.41   2
 -13   3   3  690.54   25.07   1
 -13  -3   3  665.91   25.68   1
 -11  -3   3   11.20    4.67   1
 -11   3   3    9.06    4.22   2
  11   3  -3   22.05    6.14   2
 -11   3   3   20.41    5.41   1
  -9   3   3    5.41    3.21   2
  -9  -3   3   12.53    4.13   1
  -9   3   3   13.46    4.95   1
   9   3  -3    7.43    4.87   2
   7   3  -3   48.15    6.35   2
  -7   3   3   52.57    7.14   1
  -7   3   3   53.34    5.43   2
  -7  -3   3   56.36    6.16   1
  -5  -3   3  247.48   11.33   1
  -5   3   3  257.05   13.64   1
   5   3  -3  265.83   12.61   2
  -5   3   3  235.48   10.13   2
  -3  -3   3   63.08    5.35   1
  -3   3   3   76.79    8.10   1
  -3   3   3   67.97    4.49   2
   3   3  -3   63.27    6.58   2
  -1  -3   3  736.27   20.93   1
  -1   3   3  728.24   18.19   2
  -1   3   3  723.23   25.04   1
   1   3   3   29.01    5.88   1
  -1   3  -3   39.14    4.17   1
  -1   3  -3   28.87    5.08   2
  -3   3  -3  127.38    8.94   2
   3   3   3  137.01   10.15   1
  -3   3  -3  112.77    6.67   1
   5   3   3  824.36   26.96   1
  -5  -3  -3  827.69   19.29   2
  -5   3  -3  811.44   26.46   2
  -5   3  -3  836.01   22.39   1
   5   3   3  882.04   20.05   2
  -7   3  -3  416.45   12.11   1
   7   3   3  400.27   17.37   1
  -7  -3  -3  426.10   12.19   2
  -7   3  -3  467.75   18.29   2
   9   3   3  197.24   12.76   1
  -9  -3  -3  217.64    9.03   2
  -9   3  -3  222.86    7.31   1
  -9   3  -3  211.53   12.98   2
 -11  -3  -3  114.02    7.55   2
  11   3   3  111.43   10.13   1
 -11   3  -3  119.70   10.27   2
  13   3   3   21.83    6.15   1
 -13   3  -3   20.06    6.01   2
 -15   3  -3   49.73    8.34   2
 -17   3  -3    5.02    4.98   2
 -19   3  -3  102.47   12.96   2
 -20  -4   3   53.02   10.71   1
 -20   4   3   47.21   10.77   2
 -18  -4   3   29.79    8.49   1
 -18   4   3   39.46    9.11   2
  18   4  -3   34.35    9.42   2
  16   4  -3   11.09    6.71   2
 -16   4   3    6.75    5.31   2
 -16   4   3    1.06    4.83   1
 -16  -4   3    6.72    5.86   1
 -14   4   3  160.45   12.66   2
 -14  -4   3  175.57   13.32   1
 -14   4   3  180.18   12.87   1
  14   4  -3  154.71   13.33   2
 -12  -4   3  223.88   14.78   1
 -12   4   3  261.68   15.55   1
 -12   4   3  266.20   15.16   2
  12   4  -3  278.22   16.27   2
 -10   4   3   11.01    5.18   1
 -10   4   3   -0.78    3.19   2
  10   4  -3    6.64    5.14   2
 -10  -4   3    6.78    4.63   1
  -8   4   3  965.00   29.24   2
  -8  -4   3  936.74   30.57   1
  -8   4   3  965.20   32.53   1
   8   4  -3  945.97   30.19   2
  -6  -4   3  572.66   20.64   1
  -6   4   3  583.64   19.12   2
  -6   4   3  540.29   22.89   1
   6   4  -3  556.71   20.72   2
   4   4  -3  885.81   28.30   2
  -4   4   3  891.88   24.68   2
  -4  -4   3  914.39   27.47   1
  -4   4   3  913.25   31.26   1
  -2  -4   3   81.05    6.52   1
   2   4  -3   80.84    8.14   2
  -2   4   3   87.77   10.06   1
  -2   4   3   79.75    4.73   2
   0   4  -3   29.91    5.70   2
   0   4  -3   21.11    4.30   1
   0   4   3   22.32    2.11   2
   0   4   3   29.05    6.88   1
  -2   4  -3  916.68   26.35   1
   2   4   3  905.07   30.50   1
  -2   4  -3  875.63   28.53   2
  -4   4  -3 2802.14   71.03   2
  -4   4  -3 2874.93   68.46   1
   4   4   3 2917.85   73.69   1
  -6   4  -3  218.63   12.83   2
  -6   4  -3  191.70   10.32   1
   6   4   3  221.41   13.93   1
  -8   4  -3  854.52   23.58   1
   8   4   3  867.11   30.29   1
  -8   4  -3  829.51   29.12   2
  10   4   3  489.59   22.32   1
 -10   4  -3  494.55   21.61   2
 -12   4  -3   78.48    9.17   2
  12   4   3   89.33   10.56   1
  14   4   3  223.48   16.02   1
 -14   4  -3  232.28   15.43   2
 -16   4  -3   38.94    8.41   2
 -18   4  -3    4.25    5.77   2
 -19   5   3   68.65   12.11   2
 -19  -5   3   78.70   12.37   1
 -17   5   3   -2.16    4.75   2
 -17  -5   3   -0.76    5.32   1
  15   5  -3    4.02    5.53   2
 -15  -5   3   -1.07    4.45   1
 -15   5   3    3.53    5.34   1
 -15   5   3   -1.49    4.18   2
 -13   5   3    5.09    4.36   2
 -13  -5   3   10.55    5.76   1
  13   5  -3   18.62    6.94   2
 -13   5   3    7.06    5.97   1
 -11  -5   3   91.04   10.09   1
 -11   5   3  102.43    9.86   2
  11   5  -3   86.88   10.16   2
 -11   5   3   91.63   10.41   1
  -9   5   3    3.68    6.64   1
  -9  -5   3    2.27    4.07   1
   9   5  -3   -1.94    4.83   2
  -9   5   3   -2.41    2.65   2
  -7   5   3    0.52    6.35   1
   7   5  -3   -1.14    5.10   2
  -7  -5   3    6.49    4.32   1
  -7   5   3   -2.02    2.39   2
  -5   5   3  261.88   11.94   2
   5   5  -3  285.38   15.24   2
  -5  -5   3  261.09   13.81   1
  -5   5   3  300.43   18.19   1
  -3   5   3   80.36   11.82   1
   3   5  -3   62.41    7.84   2
   3   5  -3   70.10    8.02   1
  -3   5   3   62.98    5.10   2
  -1   5   3    5.61    6.76   1
   1   5  -3   -1.11    4.23   1
  -1   5   3    5.88    1.93   2
   1   5  -3    6.96    4.92   2
  -1   5  -3    0.59    4.48   1
   1   5   3    2.78    6.39   1
  -1   5  -3    6.04    4.93   2
  -1  -5  -3    8.14    2.43   2
   1   5   3    2.52    1.17   2
  -3   5  -3  112.83   10.21   2
  -3   5  -3  109.43    9.27   1
   3   5   3   81.10   10.52   1
  -5   5  -3    0.32    5.62   1
   5   5   3   -4.37    5.95   1
  -5   5  -3   -1.41    4.28   2
  -7   5  -3   47.31    7.51   1
  -7   5  -3   30.02    6.61   2
   7   5   3   41.10    9.13   1
  -9   5  -3  120.20   11.13   2
   9   5   3  167.07   14.13   1
  11   5   3   43.47    8.93   1
 -11   5  -3   29.44    6.85   2
 -13   5  -3  163.06   13.34   2
  13   5   3  181.39   15.28   1
 -15   5  -3   33.04    8.17   2
  15   5   3   43.46    9.50   1
 -17   5  -3   59.26   10.94   2
 -18  -6   3   14.15    8.61   1
 -18   6   3   48.68   10.62   2
 -16   6   3   45.57    9.31   2
 -16  -6   3   32.63    9.07   1
 -14   6   3  252.70   17.00   2
 -14  -6   3  264.59   18.01   1
 -14   6   3  274.59   17.60   1
 -12   6   3   -8.43    4.68   1
 -12   6   3    6.13    4.66   2
 -12  -6   3   10.16    6.14   1
 -10  -6   3  117.43   11.69   1
 -10   6   3  151.35   13.99   1
 -10   6   3  179.40   12.58   2
  10   6  -3  132.59   11.95   2
   8   6  -3  130.43   11.62   2
  -8   6   3  165.60   15.13   1
  -8   6   3  137.29   10.57   2
  -6   6   3   -4.75    2.56   2
  -6   6   3   15.68    8.72   1
   6   6  -3    8.60    6.45   1
   6   6  -3   10.26    6.16   2
  -4   6   3  636.06   20.57   2
  -4   6   3  691.41   30.00   1
   4   6  -3  617.98   24.82   2
   4   6  -3  652.92   25.77   1
   2   6  -3 1671.20   48.29   2
  -2   6   3 1699.88   53.98   1
  -2   6   3 1680.18   41.39   2
   2   6  -3 1724.28   49.08   1
   0   6  -3  212.65   14.33   1
   0   6  -3  182.07   13.59   2
   0   6   3  262.54   18.65   1
  -2   6  -3   -1.37    6.04   1
   2   6   3    7.84    7.68   1
  -2   6  -3   -0.92    4.94   2
  -4   6  -3    4.85    6.54   1
   4   6   3    4.82    7.25   1
  -4   6  -3    1.99    4.85   2
  -6   6  -3  196.38   14.49   1
  -6   6  -3  193.32   13.48   2
   6   6   3  208.20   16.24   1
   8   6   3   59.07   10.49   1
  -8   6  -3   66.50    9.09   2
 -10   6  -3  112.88   11.42   2
  10   6   3  129.15   13.79   1
  12   6   3   17.50    8.13   1
 -12   6  -3   11.00    5.81   2
  14   6   3   94.76   13.18   1
 -14   6  -3   70.69   10.39   2
 -16   6  -3   86.28   12.24   2
  16   6   3   89.16   13.73   1
 -17   7   3   92.76   13.44   2
  17   7  -3   94.55   13.84   1
 -15   7   3   98.87   12.46   2
  15   7  -3   65.70   11.47   1
  13   7  -3    6.71    6.34   1
 -13   7   3    3.98    6.75   1
 -13   7   3   -0.35    4.29   2
  11   7  -3  154.17   14.90   1
 -11   7   3  131.79   14.84   1
 -11   7   3  211.93   14.55   2
   9   7  -3  109.59   12.61   1
  -9   7   3  132.07   14.60   1
  -9   7   3  117.44   10.52   2
   7   7  -3   45.61    8.98   1
  -7   7   3   36.22    5.98   2
  -7   7   3   10.07    9.46   1
   7   7  -3   35.72    8.07   2
  -5   7   3  315.65   14.37   2
   5   7  -3  335.69   18.35   2
   5   7  -3  320.88   18.92   1
  -5   7   3  305.11   21.45   1
   3   7  -3   -0.53    5.89   1
   3   7  -3    6.03    6.16   2
  -3   7   3   19.05   10.21   1
  -1   7   3   98.61   14.35   1
   1   7  -3   83.01   11.09   1
   1   7  -3   95.18   10.59   2
  -1   7  -3  544.40   23.62   2
   1   7   3  538.44   28.27   1
  -1   7  -3  547.18   24.38   1
   3   7   3    9.84    8.73   1
  -3   7  -3   -3.05    4.49   2
  -3   7  -3  -10.60    6.36   1
  -5   7  -3  268.81   17.61   1
   5   7   3  284.45   20.23   1
  -5   7  -3  275.19   16.71   2
  -7   7  -3   68.05    9.40   2
   7   7   3   64.52   11.48   1
   9   7   3   11.89    7.59   1
  -9   7  -3   -0.72    4.69   2
  11   7   3  227.65   18.76   1
 -11   7  -3  208.15   15.91   2
  13   7   3  118.53   15.58   1
 -13   7  -3  116.55   12.99   2
  15   7   3   38.98   11.51   1
 -15   7  -3   21.05    7.94   2
 -14   8   3   26.90    8.58   2
  14   8  -3   17.31    8.61   1
 -12   8   3   -2.69    8.26   1
  12   8  -3   11.51    7.39   1
 -12   8   3   12.86    6.43   2
 -10   8   3    3.53    9.08   1
  10   8  -3   11.25    7.52   1
 -10   8   3   15.49    6.29   2
   8   8  -3   25.59    8.62   1
  -8   8   3   26.78   11.18   1
  -8   8   3   33.77    6.76   2
   6   8  -3   31.62    8.89   1
  -6   8   3   37.37   12.06   1
   4   8  -3   -2.03    5.69   2
  -4   8   3   12.34   10.70   1
   4   8  -3    8.51    7.34   1
   2   8  -3   -1.35    5.39   2
   2   8  -3  -12.46    6.08   1
  -2   8   3   -5.87    9.34   1
   0   8   3   39.62   12.19   1
   0   8  -3   24.88    9.24   1
   0   8  -3   38.89    8.17   2
   2   8   3   57.22   13.06   1
  -2   8  -3   75.55   12.28   1
  -2   8  -3   58.68    9.22   2
  -4   8  -3    2.39    5.40   2
   4   8   3    8.60    8.85   1
  -4   8  -3    7.69    8.68   1
   6   8   3   28.68   10.93   1
  -6   8  -3   31.61    7.74   2
   8   8   3   17.60    9.41   1
  -8   8  -3    4.39    5.94   2
  10   8   3   11.54    9.25   1
 -10   8  -3   -3.75    4.35   2
  12   8   3   27.27   10.75   1
 -12   8  -3   21.33    7.94   2
  14   8   3    5.71    9.60   1
 -11   9   3   72.36   14.82   1
  11   9  -3   83.03   13.86   1
  -9   9   3   29.52   12.04   1
   9   9  -3   38.04   10.51   1
   7   9  -3   40.69   11.23   1
  -7   9   3   27.94   12.27   1
  -5   9   3  110.36   18.24   1
   5   9  -3  120.09   15.32   1
  -3   9   3   55.59   14.44   1
   3   9  -3   42.15   11.04   1
   1   9  -3   40.47   10.92   1
  -1   9   3   52.14   14.75   1
  -1   9  -3  213.81   19.43   1
  -1   9  -3  232.99   16.37   2
   1   9   3  219.23   22.04   1
   3   9   3   18.54   11.27   1
  -3   9  -3   17.96    7.08   2
  -3   9  -3   32.75   11.65   1
  -5   9  -3   81.99   11.32   2
   5   9   3   85.95   15.12   1
   7   9   3   93.97   15.55   1
  -7   9  -3   76.72   11.20   2
  -9   9  -3    0.01    5.58   2
   9   9   3   -1.88    8.97   1
 -11   9  -3   46.33    9.83   2
  11   9   3   56.03   14.47   1
  -8  10   3    4.73   12.76   1
   8  10  -3   20.36   10.71   1
  -6  10   3  -14.40   10.73   1
   6  10  -3   19.37   10.91   1
   4  10  -3    3.11    8.88   1
  -4  10   3   -7.50   12.12   1
   2  10  -3   20.01   11.00   1
  -2  10   3  -14.19   11.73   1
   0  10   3    2.47   11.95   1
   0  10  -3    5.48   10.05   1
  -2  10  -3    9.22   11.45   1
   2  10   3   -8.07   10.16   1
   4  10   3   13.95   12.20   1
   6  10   3    4.66   11.12   1
  -6  10  -3    2.65    6.72   2
  -8  10  -3   -4.75    5.75   2
 -22   0   4   41.34   11.56   2
 -20   0   4   45.11   10.38   2
 -20   0   4   46.30    9.07   1
 -18   0   4  292.40   17.69   1
 -16   0   4  132.84   11.21   1
 -16   0   4  160.68   12.96   2
 -14   0   4  954.24   32.65   2
 -14   0   4  919.99   31.64   1
 -12   0   4 1489.72   42.85   1
 -12   0   4 1470.94   42.76   2
 -10   0   4  830.39   27.29   2
 -10   0   4  887.04   27.93   1
  -8   0   4  949.23   28.42   1
  -8   0   4  936.37   27.94   2
  -6   0   4  114.01    7.23   2
  -6   0   4  115.41    7.40   1
  -4   0   4   62.62    5.12   1
   4   0  -4   41.72    4.88   2
   2   0  -4  659.26   19.74   2
  -2   0   4  682.06   19.49   1
   0   0   4 2344.05   53.97   1
   0   0  -4 2262.32   54.20   2
   2   0   4   22.29    3.06   1
  -2   0  -4   27.71    4.31   2
  -4   0  -4 3629.41   84.38   2
  -4   0  -4 3797.64   82.61   1
   4   0   4 3728.07   83.53   1
   6   0   4 2525.65   56.68   1
  -6   0  -4 2386.12   58.59   2
   8   0   4  478.87   14.33   1
  -8   0  -4  473.52   17.15   2
 -10   0  -4   70.60    6.88   2
  10   0   4   78.87    6.08   1
 -12   0  -4  673.09   23.76   2
 -14   0  -4    3.52    3.66   2
 -16   0  -4  144.82   12.36   2
 -18   0  -4   28.25    7.55   2
 -20   0  -4    0.97    5.12   2
 -21  -1   4   -3.99    5.73   2
 -21  -1   4    6.99    6.36   1
 -21   1   4    2.73    6.43   2
 -19  -1   4  -10.10    5.02   2
 -19   1   4   -1.40    4.06   1
 -19  -1   4   -6.57    4.27   1
 -19   1   4   -2.64    4.94   2
 -17  -1   4   71.47    9.45   1
 -17   1   4   80.32    9.44   1
 -17  -1   4   86.71   10.89   2
 -17   1   4   78.42   10.33   2
 -15   1   4   12.21    5.56   2
 -15  -1   4   -0.75    4.43   2
 -15   1   4    3.78    4.35   1
 -15  -1   4   11.22    4.92   1
 -13   1   4    2.16    3.81   2
 -13  -1   4   -2.25    3.54   1
 -13   1   4   -2.07    3.36   1
 -13  -1   4   -3.61    3.58   2
 -11  -1   4   17.52    4.73   1
 -11   1   4   13.05    4.74   1
 -11  -1   4   25.96    5.50   2
 -11   1   4   17.48    4.71   2
  -9   1   4  734.48   24.86   1
  -9   1   4  727.29   24.20   2
  -9  -1   4  778.79   25.05   1
  -9  -1   4  790.95   24.85   2
  -7   1   4 1568.43   41.23   2
  -7   1   4 1574.68   42.77   1
  -7  -1   4 1638.03   42.47   1
   7   1  -4 1635.91   43.10   2
  -5  -1   4    8.51    2.62   1
  -5   1   4   11.18    2.73   2
  -5   1   4   11.36    3.42   1
   5   1  -4    5.77    3.17   2
   3   1  -4  571.68   18.66   2
  -3  -1   4  566.96   17.17   1
  -3   1   4  561.63   18.60   1
   3  -1  -4  557.18   17.20   2
   1   1  -4   97.32    7.52   2
  -1   1   4  108.64    7.40   1
   1  -1  -4   84.60    5.83   2
  -1  -1   4   85.13    5.00   1
  -1   1  -4  495.71   17.17   2
   1   1   4  474.66   16.53   1
  -1  -1  -4  492.60   14.97   2
   1  -1   4  495.98   13.30   1
  -3  -1  -4 2286.14   53.45   2
   3   1   4 2335.93   56.19   1
  -3   1  -4 2336.01   56.60   2
   3  -1   4 2301.26   51.88   1
  -3   1  -4 2341.76   52.46   1
  -5  -1  -4  791.07   21.76   2
  -5   1  -4  760.89   24.15   2
   5   1   4  820.86   23.28   1
   7   1   4    3.85    3.22   1
  -7  -1  -4    0.90    2.13   2
  -7   1  -4    1.21    2.77   2
  -9   1  -4   28.60    5.34   2
  -9  -1  -4   36.60    4.74   2
   9   1   4   41.91    5.66   1
 -11   1  -4  149.43   10.55   2
 -11  -1  -4  163.93    9.86   2
  11   1   4  167.75   10.09   1
 -13  -1  -4   79.09    7.92   2
 -13   1  -4   74.89    8.30   2
 -15   1  -4   50.61    7.82   2
 -15  -1  -4   41.03    6.90   2
 -17   1  -4    8.34    5.40   2
 -17  -1  -4   -0.48    4.22   2
 -19   1  -4  122.86   13.34   2
 -22  -2   4  -13.90    6.87   2
 -22  -2   4   -3.18    6.21   1
 -20   2   4   67.00   11.75   2
 -20  -2   4   78.11   12.37   2
 -20  -2   4   73.83   11.14   1
 -18  -2   4  134.29   13.14   1
 -18   2   4  135.47   13.50   2
 -18  -2   4  144.05   13.99   2
 -18   2   4  141.34   12.73   1
 -16  -2   4   10.86    5.22   1
 -16  -2   4   17.13    6.52   2
 -16   2   4   21.52    6.61   2
 -16   2   4   28.81    6.98   1
 -14  -2   4  151.07   11.90   2
 -14  -2   4  145.47   11.68   1
 -14   2   4  156.86   11.61   1
 -14   2   4  151.23   12.01   2
 -12   2   4   33.26    6.22   1
 -12  -2   4   26.57    5.95   1
 -12   2   4   27.09    5.89   2
 -10  -2   4    0.44    3.10   1
  10   2  -4   -7.65    3.22   2
 -10   2   4    6.48    3.56   2
 -10   2   4    0.31    3.57   1
  -8   2   4 1773.23   48.83   1
   8   2  -4 1881.59   48.95   2
  -8   2   4 1762.42   46.42   2
   6   2  -4 1150.22   32.54   2
  -6  -2   4 1099.11   31.43   1
  -6   2   4 1116.89   30.24   2
  -6   2   4 1084.07   32.87   1
  -4   2   4   88.42    5.49   2
  -4  -2   4   77.90    5.71   1
   4   2  -4   74.70    6.89   2
  -4   2   4   65.88    7.00   1
   2   2  -4  279.79   12.91   2
  -2   2   4  302.83   13.78   1
  -2  -2   4  287.24   10.65   1
   0  -2  -4  147.80    6.44   2
   0  -2   4  149.84    6.35   1
   0   2   4  146.28    9.82   1
  -2  -2  -4 1320.82   30.62   2
   2  -2   4 1315.96   30.80   1
   2   2   4 1316.10   36.64   1
  -2   2  -4 1242.84   35.85   2
  -4  -2  -4  131.90    5.59   2
  -4   2  -4  126.97    9.43   2
   4   2   4  129.43    9.07   1
  -6  -2  -4  197.42    7.75   2
  -6   2  -4  233.43   12.16   2
   6   2   4  197.36   11.11   1
  -8   2  -4  512.65   19.83   2
   8   2   4  457.76   18.28   1
  -8  -2  -4  475.91   15.18   2
 -10  -2  -4  776.34   22.89   2
 -10   2  -4  772.89   26.87   2
  10   2   4  724.65   25.03   1
  12   2   4  391.42   17.75   1
 -12   2  -4  488.38   20.44   2
 -12  -2  -4  419.71   16.74   2
 -14   2  -4   20.63    5.93   2
 -14  -2  -4   21.34    5.12   2
 -16   2  -4  260.86   17.01   2
 -18   2  -4  106.44   12.37   2
 -20   2  -4   20.93    8.07   2
 -21  -3   4   72.48   12.23   1
  21   3  -4   60.74   12.32   2
 -21   3   4   49.99   11.14   2
 -19  -3   4   52.35    9.74   1
  19   3  -4   78.72   12.22   2
 -19   3   4   63.29    9.77   1
 -19   3   4   63.83   11.22   2
 -17   3   4   76.19   10.61   2
  17   3  -4   66.65   10.85   2
 -17  -3   4   68.96   10.16   1
 -17   3   4   71.77    9.78   1
 -15  -3   4  138.90   12.45   1
 -15   3   4  137.82   12.41   2
 -15   3   4  146.65   12.29   1
  15   3  -4  158.30   13.97   2
 -13   3   4  350.74   17.65   1
  13   3  -4  358.15   19.80   2
 -13  -3   4  352.25   18.13   1
 -13   3   4  369.11   18.29   2
  11   3  -4  192.61   13.94   2
 -11   3   4  190.60   12.07   2
 -11   3   4  211.86   13.19   1
 -11  -3   4  192.63   12.69   1
  -9   3   4  483.05   20.31   1
  -9   3   4  462.73   18.19   2
  -9  -3   4  467.08   19.07   1
   9   3  -4  462.02   20.14   2
  -7   3   4   18.68    3.82   2
   7   3  -4   16.82    5.30   2
  -7   3   4   20.21    5.88   1
  -7  -3   4   15.56    4.08   1
  -5   3   4 1256.03   33.06   2
   5   3  -4 1249.51   36.24   2
  -5  -3   4 1304.84   35.33   1
  -5   3   4 1261.39   38.33   1
  -3   3   4 1940.91   51.84   1
   3   3  -4 1852.92   49.08   2
  -3  -3   4 1877.13   47.05   1
  -3   3   4 1821.65   44.11   2
   1   3  -4  548.10   20.50   2
  -1  -3   4  569.91   17.55   1
  -1   3   4  564.00   15.31   2
  -1   3   4  553.82   21.87   1
  -1   3  -4 1124.92   34.40   2
  -1  -3  -4 1202.70   26.49   2
   1  -3   4 1192.27   30.12   1
  -1  -3  -4 1167.02   27.15   2
   1   3   4 1202.77   36.25   1
  -3   3  -4 1795.17   41.94   1
  -3   3  -4 1738.97   47.37   2
   3   3   4 1716.03   48.42   1
  -5  -3  -4 1275.80   28.84   2
  -5   3  -4 1269.74   29.74   1
   5   3   4 1271.28   38.13   1
  -5   3  -4 1364.03   38.25   2
  -5   3  -4 1279.22   31.01   1
   5   3   4 1258.86   29.54   2
   7   3   4  525.18   21.22   1
  -7  -3  -4  544.30   14.69   2
  -7   3  -4  536.58   21.35   2
  -9  -3  -4  313.15   11.35   2
  -9   3  -4  335.76   16.76   2
   9   3   4  319.07   16.60   1
  11   3   4    0.75    5.28   1
 -11   3  -4   12.60    5.09   2
  13   3   4  136.64   11.71   1
 -13   3  -4  141.31   11.66   2
 -15   3  -4   22.71    7.03   2
 -17   3  -4   -2.15    4.81   2
 -19   3  -4   68.57   11.22   2
 -20   4   4   11.49    7.06   2
 -20  -4   4    6.74    7.16   1
  18   4  -4   14.62    8.06   2
 -18   4   4   12.68    6.46   1
 -18   4   4   14.16    7.21   2
 -18  -4   4   14.18    7.13   1
  16   4  -4   13.61    6.62   2
 -16  -4   4   19.24    7.00   1
 -16   4   4   24.91    6.95   2
 -16   4   4   23.39    7.15   1
 -14  -4   4   -1.21    4.21   1
 -14   4   4   -1.81    3.37   2
  14   4  -4    1.41    5.99   2
 -14   4   4   -8.54    3.76   1
 -12  -4   4   14.95    5.54   1
  12   4  -4   12.30    6.74   2
 -12   4   4   22.35    5.92   2
 -12   4   4   15.31    6.26   1
  10   4  -4   68.46    9.10   2
 -10   4   4   83.88    8.53   2
 -10   4   4   92.08   10.40   1
 -10  -4   4   63.59    8.03   1
  -8   4   4   51.43    8.92   1
  -8   4   4   40.46    5.86   2
  -8  -4   4   39.78    6.24   1
   8   4  -4   45.65    7.59   2
  -6   4   4    6.86    3.09   2
  -6  -4   4    1.31    3.20   1
  -6   4   4    6.63    6.18   1
   6   4  -4   -6.22    4.10   2
   4   4  -4    4.54    4.71   2
  -4   4   4    2.42    2.09   2
  -4   4   4    2.36    6.18   1
  -4  -4   4    4.95    3.13   1
  -2   4   4  134.20    6.31   2
   2   4  -4  127.98   10.41   2
  -2  -4   4  140.82    8.46   1
  -2   4   4  127.95   11.87   1
   0   4   4   38.69    8.09   1
   0   4  -4   30.56    6.32   2
  -2   4  -4  108.55    9.84   2
  -2   4  -4  113.02    7.64   1
   2   4   4  119.45   11.51   1
   4   4   4  441.19   20.39   1
  -4   4  -4  425.62   19.03   2
  -4   4  -4  425.13   15.16   1
  -6   4  -4    5.24    3.99   1
  -6   4  -4   -0.62    3.64   2
   6   4   4    0.72    5.98   1
   8   4   4   33.71    8.44   1
  -8   4  -4   47.05    7.50   2
 -10   4  -4   22.06    6.40   2
  10   4   4   10.87    6.69   1
  12   4   4    3.06    5.57   1
 -12   4  -4   -0.64    4.04   2
 -14   4  -4    1.54    4.67   2
 -16   4  -4   -1.51    4.23   2
 -18   4  -4    3.22    5.93   2
 -19  -5   4   33.51   10.11   1
 -19   5   4   39.93   10.27   2
 -17   5   4   83.23   10.90   1
 -17   5   4   72.48   11.38   2
 -17  -5   4   70.02   11.11   1
 -15  -5   4  123.73   13.11   1
 -15   5   4  107.78   11.93   2
  15   5  -4  148.08   14.06   2
 -15   5   4  121.78   12.56   1
 -13  -5   4   24.62    6.84   1
 -13   5   4   16.85    5.89   2
 -13   5   4    2.92    5.82   1
  13   5  -4   15.86    7.35   2
 -11   5   4  385.36   18.97   2
 -11   5   4  411.96   20.89   1
 -11  -5   4  423.13   20.36   1
  11   5  -4  359.73   19.43   2
  -9  -5   4  448.06   20.83   1
  -9   5   4  501.57   23.76   1
  -9   5   4  515.77   20.54   2
   9   5  -4  505.89   22.15   2
   7   5  -4   -6.33    5.28   2
  -7  -5   4   -0.17    3.54   1
  -7   5   4    3.99    7.31   1
  -7   5   4   -2.90    2.44   2
   5   5  -4  706.33   26.54   2
  -5   5   4  740.73   30.04   1
  -5  -5   4  683.16   24.95   1
  -5   5   4  714.88   22.20   2
  -3  -5   4 1042.14   32.01   1
  -3   5   4 1033.35   27.79   2
  -3   5   4 1084.35   38.24   1
   3   5  -4 1056.16   34.39   2
   1   5  -4   21.90    5.36   1
   1   5  -4   26.36    6.68   2
  -1   5   4   23.52    2.88   2
  -1   5   4   24.39    8.65   1
  -1   5  -4  359.83   15.98   1
  -1   5  -4  366.15   18.32   2
   1   5   4  394.26   21.19   1
  -3   5  -4  689.07   26.44   2
   3   5   4  663.44   28.33   1
  -3   5  -4  690.00   23.28   1
  -5   5  -4  237.25   14.78   2
   5   5   4  247.02   17.42   1
  -5   5  -4  245.89   13.09   1
  -7   5  -4  304.61   17.14   2
   7   5   4  341.90   19.58   1
  -9   5  -4  117.60   11.41   2
   9   5   4  134.61   13.33   1
  11   5   4    7.05    6.84   1
 -11   5  -4   -3.84    3.66   2
 -13   5  -4  155.82   13.75   2
  13   5   4  157.12   15.24   1
 -15   5  -4   41.90    8.97   2
 -17   5  -4   -2.23    4.89   2
 -18  -6   4   33.96   10.32   1
 -18   6   4   41.11   10.24   2
 -16   6   4   10.69    7.56   1
 -16  -6   4    1.74    5.89   1
 -16   6   4    8.71    6.01   2
 -14   6   4   27.04    8.68   1
 -14   6   4   21.25    7.11   2
 -14  -6   4   13.34    6.84   1
 -12  -6   4    5.76    5.68   1
  12   6  -4   21.33    7.49   2
 -12   6   4   12.39    5.52   2
 -12   6   4   12.83    7.68   1
 -10   6   4   -1.12    3.23   2
 -10  -6   4   -3.72    4.08   1
  10   6  -4   -1.25    5.61   2
 -10   6   4   -8.87    5.94   1
  -8  -6   4   50.57    8.01   1
  -8   6   4   60.35    7.17   2
   8   6  -4   38.69    8.44   2
  -8   6   4   26.58    9.20   1
  -6   6   4  260.72   12.66   2
   6   6  -4  229.03   15.92   2
  -6   6   4  228.43   18.37   1
  -4   6   4   17.33    3.72   2
  -4   6   4   -2.26    8.31   1
   4   6  -4    9.41    6.77   2
   4   6  -4   21.65    6.79   1
  -2   6   4    0.15    2.09   2
   2   6  -4   -6.55    5.58   2
   2   6  -4   -1.06    5.06   1
  -2   6   4    0.95    8.74   1
   0   6  -4  183.12   12.74   1
   0   6  -4  179.14   13.72   2
   0   6   4  185.33   16.79   1
  -2   6  -4    0.56    5.22   2
   2   6   4    5.54    7.95   1
  -2   6  -4    3.62    6.13   1
  -4   6  -4   -1.24    4.99   2
   4   6   4    6.67    8.02   1
  -4   6  -4   -2.84    6.11   1
  -6   6  -4  395.67   20.29   2
   6   6   4  409.49   23.21   1
  -8   6  -4   23.78    6.85   2
   8   6   4   16.13    8.39   1
 -10   6  -4  183.93   14.65   2
  10   6   4  225.62   17.90   1
  12   6   4   27.70    9.58   1
 -12   6  -4   30.88    8.15   2
  14   6   4   26.32   10.10   1
 -14   6  -4   24.76    7.64   2
 -16   6  -4   88.14   12.71   2
 -17   7   4   74.25   12.64   2
 -15   7   4   -6.70    6.65   1
 -15   7   4   11.80    6.07   2
 -13   7   4   -3.44    6.81   1
 -13   7   4   10.52    5.91   2
 -11   7   4    4.97    7.80   1
 -11   7   4    6.19    4.81   2
  -9   7   4  100.00    9.75   2
   9   7  -4   97.01   11.90   2
   9   7  -4   88.32   11.59   1
  -9   7   4   80.58   13.37   1
   7   7  -4   37.12    8.41   2
  -7   7   4   38.24    6.23   2
   7   7  -4   31.87    8.48   1
  -7   7   4   34.63   10.43   1
  -5   7   4    2.51    8.79   1
   5   7  -4    6.43    5.93   1
   5   7  -4    4.02    6.44   2
  -3   7   4   18.12   10.56   1
   3   7  -4    8.46    6.67   2
   3   7  -4    6.80    6.27   1
   1   7  -4    7.31    6.59   2
  -1   7   4    4.98    9.64   1
   1   7  -4   10.67    6.90   1
  -1   7  -4    0.52    5.47   2
  -1   7  -4   12.20    7.43   1
   1   7   4    6.67    8.57   1
   3   7   4  315.90   22.25   1
  -3   7  -4  359.55   19.44   1
  -3   7  -4  305.34   18.25   2
  -5   7  -4   87.42   10.67   2
   5   7   4   69.10   12.49   1
  -7   7  -4   60.12    9.21   2
   7   7   4   60.51   12.58   1
  -9   7  -4   39.03    8.40   2
   9   7   4   26.67   10.12   1
  11   7   4    5.29    8.23   1
 -11   7  -4    5.55    5.94   2
  13   7   4   66.39   12.94   1
 -13   7  -4   60.96   10.40   2
  15   7   4   51.34   13.01   1
  14   8  -4   65.83   12.23   1
 -14   8   4   63.92   12.50   1
 -14   8   4   70.29   11.13   2
 -12   8   4  185.43   18.84   1
 -12   8   4  281.77   18.24   2
  12   8  -4  248.45   19.71   1
 -10   8   4   12.51    5.89   2
 -10   8   4    3.34    8.84   1
  10   8  -4   24.52    8.82   1
  -8   8   4   42.95   11.98   1
   8   8  -4   37.28    9.54   1
  -6   8   4   19.80   11.08   1
   6   8  -4   18.95    7.84   1
   4   8  -4   26.84    8.76   1
   4   8  -4   14.19    7.53   2
  -4   8   4   45.81   12.35   1
   2   8  -4  259.23   18.42   1
   2   8  -4  253.11   17.55   2
  -2   8   4  232.39   21.96   1
   0   8  -4  185.13   15.35   2
   0   8  -4  228.79   17.42   1
   0   8   4  212.17   20.63   1
   2   8   4   28.60   11.15   1
  -2   8  -4   51.60    9.12   2
  -2   8  -4   64.68   11.44   1
  -4   8  -4   85.98   10.80   2
   4   8   4   97.03   15.20   1
   6   8   4   94.33   15.06   1
  -6   8  -4  108.11   12.36   2
  -8   8  -4    0.20    5.19   2
   8   8   4   10.15    8.94   1
  10   8   4    3.32    8.97   1
 -10   8  -4   12.53    7.02   2
  12   8   4   46.92   13.38   1
 -12   8  -4   24.14    8.29   2
 -11   9   4   -0.69    9.83   1
  11   9  -4    5.31    7.75   1
   9   9  -4   20.54    8.91   1
  -9   9   4    0.81   10.02   1
   7   9  -4   87.39   13.47   1
  -7   9   4  106.95   18.06   1
  -5   9   4   -0.88   10.75   1
   5   9  -4    3.21    7.80   1
   3   9  -4   11.33    9.04   1
  -3   9   4   11.82   11.90   1
  -1   9   4   12.79   11.85   1
   1   9  -4    5.99    8.61   1
   1   9  -4    1.87    6.64   2
  -1   9  -4    9.72    9.37   1
   1   9   4   -0.49   10.33   1
  -1   9  -4   -4.53    5.75   2
   3   9   4   -0.81    9.49   1
  -3   9  -4   -5.53    5.19   2
   5   9   4   31.58   12.41   1
  -5   9  -4    4.23    6.44   2
   7   9   4   -1.17    8.94   1
  -7   9  -4    0.25    5.77   2
   9   9   4    9.61   11.20   1
  -9   9  -4    0.47    6.29   2
   8  10  -4   60.04   13.34   1
  -8  10   4   33.08   14.47   1
   6  10  -4  101.23   16.12   1
  -6  10   4   90.87   19.01   1
   4  10  -4    7.22    9.57   1
  -4  10   4   11.82   13.25   1
   2  10  -4   11.10   10.33   1
  -2  10   4    9.78   13.64   1
   0  10  -4    7.40    9.63   1
   0  10   4   17.68   13.47   1
   2  10   4    9.17   11.78   1
   4  10   4   10.54   12.28   1
  -4  10  -4   12.35    8.10   2
  -6  10  -4   33.41    9.73   2
 -22   0   5   -3.37    7.74   2
 -22   0   5    6.77    6.73   1
 -20   0   5   11.64    6.84   2
 -20   0   5    0.26    5.26   1
 -18   0   5   -3.04    4.22   1
 -18   0   5    3.03    5.57   2
 -16   0   5   -0.59    4.01   1
 -16   0   5    2.73    5.20   2
 -14   0   5   -2.87    4.07   2
 -14   0   5    0.68    3.76   1
 -12   0   5    4.72    4.26   2
 -12   0   5   -0.95    3.35   1
 -10   0   5   -3.28    2.68   1
 -10   0   5    2.92    3.39   2
  -8   0   5   -1.54    2.47   2
  -8   0   5    0.02    2.79   1
   6   0  -5    1.32    3.32   2
  -6   0   5   -2.06    2.25   1
  -4   0   5   -2.09    1.79   1
   4   0  -5    2.67    3.07   2
  -2   0   5   -0.81    2.07   1
   2   0  -5    0.55    2.98   2
   0   0  -5   -5.55    2.95   2
   0   0   5   -0.67    1.96   1
   2   0   5   -0.48    1.88   1
  -2   0  -5    3.58    3.27   2
   4   0   5   -2.20    2.13   1
  -4   0  -5    0.90    3.36   2
  -6   0  -5    0.89    3.08   2
   6   0   5    0.46    2.60   1
  -8   0  -5   -0.11    3.14   2
   8   0   5   -5.02    3.18   1
 -10   0  -5   -2.12    2.96   2
 -12   0  -5    1.71    3.48   2
 -14   0  -5    1.08    3.66   2
 -16   0  -5   -3.27    3.82   2
 -18   0  -5    2.11    5.06   2
 -21   1   5   38.09    9.00   1
 -21  -1   5   54.72   11.89   2
 -21   1   5   37.02   10.26   2
 -21  -1   5   21.41    8.01   1
 -19  -1   5   64.77   10.92   2
 -19   1   5   68.48   11.40   2
 -19  -1   5   66.80   10.09   1
 -19   1   5   83.21   10.61   1
 -17  -1   5   27.16    6.94   1
 -17   1   5   12.60    6.71   2
 -17  -1   5   12.13    7.06   2
 -17   1   5   18.78    6.31   1
 -15  -1   5  193.65   14.28   2
 -15  -1   5  189.49   13.67   1
 -15   1   5  202.97   14.38   2
 -15   1   5  208.10   13.82   1
 -13  -1   5  294.71   16.43   2
 -13  -1   5  287.79   15.96   1
 -13   1   5  279.60   15.55   1
 -13   1   5  283.77   15.96   2
 -11  -1   5   15.35    4.95   1
 -11   1   5   20.32    5.38   2
 -11   1   5   13.10    4.85   1
  -9   1   5  272.71   13.70   1
  -9   1   5  247.51   12.83   2
   9   1  -5  246.80   14.09   2
  -9  -1   5  270.18   13.39   1
  -7   1   5   22.15    4.86   1
   7   1  -5   20.95    5.08   2
  -7   1   5   24.29    4.53   2
  -7  -1   5   23.12    4.41   1
   5   1  -5   13.95    4.31   2
  -5  -1   5   12.66    3.28   1
  -5   1   5   14.37    4.10   1
   3  -1  -5 4017.46   91.53   2
  -3   1   5 4004.36   94.87   1
  -3  -1   5 4150.41   93.18   1
   3   1  -5 3990.10   93.46   2
   1   1  -5 1388.41   38.35   2
  -1  -1   5 1453.20   35.64   1
   1  -1  -5 1432.33   36.14   2
  -1   1   5 1427.05   38.20   1
  -1  -1  -5  626.86   19.20   2
   1   1   5  651.58   20.48   1
  -1   1  -5  618.97   21.17   2
   1  -1   5  617.18   16.97   1
   3  -1   5  931.60   22.76   1
   3   1   5  980.65   27.62   1
  -3  -1  -5  955.99   26.18   2
  -3   1  -5  945.37   28.90   2
  -3   1  -5  962.95   24.02   1
  -5  -1  -5  224.21    9.87   2
   5   1   5  213.10   10.90   1
  -5   1  -5  201.10   11.46   2
  -7   1  -5   12.44    4.42   2
   7   1   5   13.26    4.80   1
  -7  -1  -5    9.75    3.25   2
   9   1   5  602.11   20.58   1
  -9   1  -5  676.27   23.37   2
  -9  -1  -5  602.46   20.26   2
 -11  -1  -5   48.67    5.96   2
 -11   1  -5   37.55    6.37   2
 -13  -1  -5  271.36   14.03   2
 -13   1  -5  243.67   14.67   2
 -15   1  -5  164.08   12.92   2
 -15  -1  -5  165.76   12.10   2
 -17   1  -5    6.53    5.49   2
 -19   1  -5    7.26    6.41   2
 -20   2   5   14.22    8.03   2
 -20  -2   5   16.83    7.13   1
 -20   2   5   10.72    6.52   1
 -18   2   5  126.54   13.57   2
 -18   2   5  133.94   12.70   1
 -18  -2   5  144.42   13.54   1
 -16   2   5   97.97   10.73   1
 -16   2   5  142.32   13.12   2
 -16  -2   5  129.16   12.12   1
 -14   2   5   57.23    8.49   2
 -14  -2   5   63.71    8.63   1
 -14   2   5   68.69    8.78   1
  14   2  -5   42.90    8.77   2
 -12   2   5  586.54   23.26   1
 -12   2   5  541.04   22.42   2
  12   2  -5  555.13   24.46   2
 -12  -2   5  542.17   22.68   1
  10   2  -5  244.36   15.62   2
 -10   2   5  290.17   15.29   1
 -10  -2   5  301.28   14.96   1
 -10   2   5  298.67   14.49   2
  -8  -2   5   -1.59    2.58   1
  -8   2   5    0.56    3.86   1
  -8   2   5   -1.08    2.52   2
   8   2  -5   -8.38    3.17   2
  -6   2   5  491.38   19.65   1
  -6   2   5  500.63   17.45   2
  -6  -2   5  486.98   17.90   1
   6   2  -5  473.32   19.25   2
   4   2  -5   87.88    8.09   2
  -4   2   5   75.45    7.91   1
  -4   2   5   91.40    6.35   2
  -4  -2   5   88.93    6.43   1
   2   2  -5  166.57   10.78   2
   2  -2  -5  162.90    8.23   2
  -2  -2   5  173.77    8.04   1
  -2   2   5  151.95   10.50   1
   0   2   5  674.52   23.51   1
   0   2  -5  687.17   23.76   2
   0  -2   5  675.04   18.93   1
   0  -2  -5  677.18   19.15   2
   2  -2   5  611.47   16.06   1
   2   2   5  573.46   21.59   1
  -2   2  -5  586.14   21.80   2
  -2  -2  -5  609.25   17.26   2
   4   2   5  169.84   11.41   1
  -4  -2  -5  179.10    7.76   2
  -4   2  -5  199.40   11.99   2
  -6  -2  -5   -1.81    1.90   2
  -6   2  -5    5.28    4.38   2
   6   2   5    4.80    5.01   1
  -8  -2  -5   24.55    3.71   2
   8   2   5   24.33    6.49   1
  -8   2  -5   29.11    5.99   2
 -10   2  -5  651.74   24.44   2
  10   2   5  587.11   22.52   1
 -10  -2  -5  603.60   19.76   2
 -12   2  -5  153.09   11.76   2
 -12  -2  -5  156.53    9.67   2
 -14   2  -5   97.01   10.49   2
 -16   2  -5   61.49    9.51   2
 -18   2  -5   44.48    8.98   2
 -21  -3   5   19.30    8.60   1
  21   3  -5   36.83   11.05   2
 -19   3   5   36.03    8.30   1
 -19   3   5   26.54    8.56   2
 -19  -3   5   38.02    8.94   1
  19   3  -5   35.70    9.93   2
 -17   3   5    0.11    5.06   2
 -17   3   5    4.92    5.26   1
 -17  -3   5    0.58    4.69   1
  17   3  -5    5.65    6.70   2
 -15   3   5    4.02    4.57   1
 -15   3   5   -0.06    4.15   2
 -15  -3   5    6.26    4.72   1
  15   3  -5    8.89    5.94   2
  13   3  -5  232.46   16.49   2
 -13   3   5  253.75   15.67   1
 -13  -3   5  215.84   14.60   1
 -13   3   5  248.95   15.33   2
 -11  -3   5   78.17    8.84   1
 -11   3   5   88.01    8.94   2
  11   3  -5   75.12    9.90   2
 -11   3   5   75.49    9.20   1
   9   3  -5 1124.84   36.28   2
  -9  -3   5 1087.52   34.51   1
  -9   3   5 1113.75   33.39   2
  -9   3   5 1137.60   36.49   1
  -7   3   5 1173.89   33.66   2
  -7  -3   5 1191.36   35.28   1
   7   3  -5 1151.13   36.78   2
  -7   3   5 1295.76   38.53   1
  -5   3   5  387.01   18.70   1
   5   3  -5  419.07   18.32   2
  -5  -3   5  413.49   15.98   1
  -5   3   5  420.32   15.01   2
   3   3  -5   11.23    5.26   2
  -3  -3   5    5.52    2.78   1
  -3   3   5    5.61    2.36   2
  -3   3   5   -0.35    4.49   1
  -1   3   5   94.20    9.74   1
   1   3  -5   91.41    8.99   2
   1  -3  -5   83.08    5.47   2
  -1  -3   5   83.52    5.84   1
  -1  -3  -5  137.41    6.38   2
   1   3   5  130.32   11.32   1
   1  -3   5  126.58    6.70   1
  -1   3  -5  146.26   11.41   2
  -3   3  -5 1347.25   39.20   2
  -3   3  -5 1308.59   31.90   1
  -3  -3  -5 1281.99   29.53   2
   3   3   5 1225.32   39.23   1
  -5  -3  -5    5.01    1.59   2
  -5   3  -5    3.52    1.31   1
  -5   3  -5   -0.35    4.51   2
   5   3   5    1.84    5.83   1
   7   3   5  254.74   14.93   1
  -7   3  -5  251.84   14.75   2
  -7  -3  -5  243.11    8.68   2
   9   3   5  727.56   27.43   1
  -9   3  -5  741.14   27.46   2
  11   3   5   63.24    9.05   1
 -11   3  -5   74.36    9.52   2
 -13   3  -5   25.23    6.89   2
 -15   3  -5   14.68    6.61   2
 -17   3  -5   -3.93    4.40   2
 -19   3  -5    0.10    6.13   2
 -20   4   5   19.12    8.78   2
  20   4  -5   27.41   10.01   2
 -20  -4   5   20.09    8.23   1
  18   4  -5  102.81   14.02   2
 -18   4   5  104.54   13.09   2
 -18  -4   5  102.63   12.99   1
 -18   4   5   69.21   10.57   1
 -16  -4   5   97.84   11.86   1
 -16   4   5   78.64   10.82   2
 -16   4   5   96.88   11.59   1
  16   4  -5   92.77   12.63   2
 -14   4   5   61.20    9.42   1
  14   4  -5   62.80   10.52   2
 -14   4   5   68.78    9.58   2
 -14  -4   5   61.32    9.14   1
  12   4  -5  722.08   29.94   2
 -12   4   5  741.04   28.12   2
 -12  -4   5  767.52   29.25   1
 -12   4   5  773.44   29.96   1
 -10   4   5    6.45    4.25   2
  10   4  -5   -0.32    5.59   2
 -10   4   5   10.38    6.34   1
 -10  -4   5    3.98    4.40   1
  -8  -4   5  123.44    9.87   1
  -8   4   5  135.78    9.31   2
   8   4  -5  119.11   11.33   2
  -8   4   5  119.82   12.28   1
  -6   4   5 1096.88   31.71   2
   6   4  -5 1130.44   36.44   2
  -6  -4   5 1167.32   34.63   1
  -6   4   5 1170.28   38.63   1
  -4   4   5  667.61   26.73   1
  -4   4   5  603.43   19.03   2
  -4  -4   5  593.73   21.36   1
   4   4  -5  612.60   24.28   2
  -2  -4   5   12.05    3.68   1
  -2   4   5    5.52    6.12   1
   2   4  -5    8.12    5.60   2
  -2   4   5    9.07    2.71   2
   0  -4  -5  301.97    9.69   2
   0   4  -5  274.76   15.88   2
   0   4   5  308.47   18.02   1
   0  -4   5  303.54   12.44   1
  -2   4  -5   47.84    5.46   1
   2   4   5   41.89    9.20   1
  -2   4  -5   31.69    7.24   2
   4   4   5   96.71   11.44   1
  -4   4  -5  109.83   10.44   2
  -4   4  -5  107.04    7.64   1
   6   4   5  365.30   19.81   1
  -6   4  -5  396.16   19.23   2
  -8   4  -5 2338.78   62.50   2
   8   4   5 2162.12   62.89   1
  10   4   5   34.11    8.63   1
 -10   4  -5   16.52    6.28   2
  12   4   5   96.67   11.46   1
 -12   4  -5   82.39   10.49   2
 -14   4  -5   53.93    9.16   2
 -16   4  -5   71.29   10.57   2
 -18   4  -5  106.64   13.75   2
 -19   5   5   14.30    8.03   2
 -19  -5   5   14.44    8.33   1
 -17   5   5   73.66   11.67   2
  17   5  -5   68.87   11.78   2
 -17   5   5   58.96   10.11   1
 -17  -5   5   52.86   10.35   1
 -15   5   5    0.44    4.37   2
 -15  -5   5   -5.90    4.40   1
 -15   5   5   -0.94    5.56   1
  15   5  -5   12.09    7.15   2
  13   5  -5   12.64    6.99   2
 -13  -5   5    0.05    4.84   1
 -13   5   5    2.95    4.18   2
 -13   5   5   -4.30    5.22   1
 -11  -5   5   76.79    9.62   1
 -11   5   5   76.83    8.91   2
  11   5  -5   77.03   10.80   2
 -11   5   5   88.74   11.35   1
   9   5  -5  622.95   26.75   2
  -9   5   5  664.24   28.73   1
  -9   5   5  688.46   24.51   2
   7   5  -5  886.89   31.98   2
  -7   5   5  885.11   27.74   2
  -7   5   5  871.18   34.01   1
  -7  -5   5  857.23   29.99   1
  -5   5   5  353.36   21.46   1
  -5   5   5  365.43   14.24   2
  -5  -5   5  338.60   16.45   1
   5   5  -5  354.30   19.28   2
   3   5  -5   20.65    7.16   2
  -3   5   5   18.58    3.46   2
  -3   5   5    7.19    8.03   1
  -3  -5   5   27.65    5.58   1
   1   5  -5   -1.01    5.78   2
  -1   5   5   -4.36    6.77   1
  -1   5  -5   72.92    7.57   1
   1   5   5   54.96   11.11   1
  -1   5  -5   65.77    9.50   2
  -3   5  -5  275.46   17.22   2
   3   5   5  293.69   19.87   1
  -3   5  -5  304.10   14.12   1
  -5   5  -5    6.29    5.75   2
   5   5   5    5.43    7.64   1
   7   5   5  981.73   37.04   1
  -7   5  -5  973.38   34.78   2
   9   5   5   39.54    9.89   1
  -9   5  -5   37.94    7.73   2
  11   5   5   70.45   11.58   1
 -11   5  -5   76.59   10.38   2
  13   5   5    9.59    7.83   1
 -13   5  -5   -4.57    4.17   2
 -15   5  -5   13.18    7.01   2
 -18  -6   5   77.57   12.99   1
 -18   6   5   83.14   12.99   2
 -16  -6   5   50.57   10.42   1
 -16   6   5   30.27    8.50   2
 -16   6   5   30.11    9.02   1
 -14  -6   5   -6.56    4.53   1
 -14   6   5   -0.80    6.04   1
  14   6  -5   15.59    7.76   2
 -14   6   5    2.27    4.95   2
  12   6  -5  197.81   16.17   2
 -12   6   5  183.13   13.78   2
 -12  -6   5  132.95   13.07   1
 -12   6   5  173.58   15.86   1
 -10  -6   5  166.77   13.39   1
 -10   6   5  195.49   12.98   2
 -10   6   5  166.68   15.71   1
  10   6  -5  186.92   15.44   2
  -8  -6   5   -2.11    4.05   1
  -8   6   5    2.49    3.52   2
   8   6  -5    6.19    6.74   2
  -8   6   5   -4.43    7.02   1
  -6  -6   5  117.16   10.94   1
  -6   6   5  127.05    9.01   2
  -6   6   5  109.22   14.41   1
   6   6  -5  123.89   12.76   2
  -4   6   5    0.09    2.70   2
   4   6  -5    5.83    6.81   2
  -4   6   5    2.60    8.89   1
  -2   6   5   78.87   13.03   1
   2   6  -5   70.44   10.14   2
   2   6  -5   84.94    9.84   1
   0   6  -5  581.85   22.75   1
   0   6  -5  540.70   25.26   2
   0   6   5  535.25   28.01   1
  -2   6  -5  175.67   14.22   2
   2   6   5  170.72   16.94   1
  -2   6  -5  175.87   12.53   1
  -4   6  -5   91.55   11.42   2
   4   6   5  109.99   14.39   1
  -4   6  -5  105.40   10.44   1
   6   6   5    1.46    7.59   1
  -6   6  -5    5.72    5.78   2
  -8   6  -5    6.67    5.87   2
   8   6   5    7.52    8.35   1
  10   6   5  243.06   19.48   1
 -10   6  -5  266.04   17.74   2
 -12   6  -5  170.29   15.28   2
  12   6   5  161.92   16.84   1
 -14   6  -5   58.42   10.37   2
 -17   7   5    8.75    7.77   2
 -15   7   5   85.93   12.02   2
 -15   7   5   64.54   12.36   1
 -13  -7   5   59.83   10.76   1
 -13   7   5   76.73   12.47   1
 -13   7   5   76.60   10.49   2
 -11   7   5   35.19   10.33   1
  11   7  -5   24.27    9.04   2
 -11   7   5   63.03    9.05   2
 -11  -7   5   36.42    8.70   1
   9   7  -5   11.66    7.73   2
  -9   7   5   18.49    5.59   2
  -9   7   5    9.09    8.46   1
   7   7  -5   -3.92    6.49   2
  -7   7   5    3.11    8.24   1
   5   7  -5   75.57   10.25   1
  -5   7   5   80.57   13.74   1
   5   7  -5   76.62   11.14   2
   3   7  -5  471.01   22.58   1
   3   7  -5  436.14   23.30   2
  -3   7   5  480.03   27.87   1
   1   7  -5  211.69   15.15   1
  -1   7   5  174.60   18.95   1
   1   7  -5  190.88   15.44   2
   1   7   5   18.20   10.69   1
  -1   7  -5   21.59    7.86   2
  -1   7  -5   22.24    7.58   1
  -3   7  -5  186.86   14.79   1
  -3   7  -5  204.58   15.66   2
   3   7   5  162.41   17.79   1
  -5   7  -5  122.33   12.69   2
   5   7   5  118.38   15.51   1
  -7   7  -5   33.82    8.15   2
   7   7   5   25.38   10.28   1
   9   7   5    6.49    8.51   1
  -9   7  -5    7.04    6.07   2
  11   7   5    3.77    7.85   1
 -11   7  -5    3.53    6.23   2
 -13   7  -5  104.99   13.08   2
  13   7   5   93.60   15.89   1
  14   8  -5   11.65    7.30   1
 -14   8   5   -3.43    5.22   2
 -14   8   5    1.93    8.42   1
 -12   8   5   17.80   10.17   1
  12   8  -5    9.86    7.06   1
  10   8  -5    5.95    6.52   1
 -10   8   5    1.98    8.99   1
   8   8  -5   68.43   11.34   1
  -8   8   5   37.97   12.19   1
  -6   8   5   29.75   12.07   1
   6   8  -5   34.91    9.08   1
   6   8  -5   22.48    8.93   2
   4   8  -5   34.56    8.82   1
  -4   8   5    3.65    9.90   1
   4   8  -5   15.94    8.36   2
   2   8  -5    1.07    6.65   2
   2   8  -5    9.58    7.53   1
  -2   8   5   15.67   11.22   1
   0   8   5   23.24   11.54   1
   0   8  -5   45.38    9.85   1
   0   8  -5   47.32   10.03   2
  -2   8  -5    1.17    5.60   2
   2   8   5   -9.26    8.12   1
  -2   8  -5    4.15    7.55   1
   4   8   5   39.54   12.74   1
  -4   8  -5   26.31    8.13   2
   6   8   5    6.36    9.49   1
  -6   8  -5   10.20    7.07   2
  -8   8  -5   59.72   10.72   2
   8   8   5   61.17   13.75   1
  10   8   5    2.57    9.90   1
 -10   8  -5    0.17    5.95   2
 -12   8  -5   -8.55    5.34   2
  12   8   5   -3.79    9.00   1
  11   9  -5   19.74    9.56   1
 -11   9   5   14.50   11.08   1
  -9   9   5   63.90   14.79   1
   9   9  -5   79.49   13.54   1
  -7   9   5   57.30   14.91   1
   7   9  -5   70.54   12.34   1
   5   9  -5    1.70    6.86   1
  -5   9   5   -4.05   10.51   1
   3   9  -5   40.33   10.58   2
   3   9  -5   76.40   12.44   1
  -3   9   5   34.65   13.77   1
   1   9  -5   24.82    8.87   2
  -1   9   5   26.13   13.15   1
   1   9  -5   43.47   10.81   1
  -1   9  -5    9.97    9.20   1
  -1   9  -5    8.90    7.79   2
   1   9   5   16.33   10.86   1
   3   9   5   48.59   14.00   1
  -3   9  -5   60.76   10.79   2
  -5   9  -5   12.63    7.50   2
   5   9   5   19.39   12.69   1
  -7   9  -5   14.83    8.25   2
   7   9   5   33.03   14.06   1
  -9   9  -5   58.90   11.55   2
   9   9   5   62.76   15.89   1
   8  10  -5    0.02    8.23   1
  -8  10   5   -4.23   11.96   1
  -6  10   5   30.92   15.10   1
   6  10  -5   28.81   11.17   1
  -4  10   5   -5.84   11.24   1
   4  10  -5   12.82    9.83   1
  -2  10   5    6.48   13.16   1
   2  10  -5    2.17    9.79   1
   0  10   5   23.23   14.30   1
  -2  10  -5   -0.59    7.47   2
   2  10   5   -4.54   11.26   1
  -4  10  -5   -0.41    7.27   2
 -20   0   6   76.16   11.08   1
 -20   0   6   74.06   12.53   2
 -18   0   6   65.55   11.12   2
 -18   0   6   61.51    9.53   1
 -16   0   6  221.35   16.17   2
 -16   0   6  206.47   14.64   1
 -14   0   6   10.27    5.43   2
 -14   0   6    8.64    4.69   1
 -12   0   6  403.86   18.81   1
 -12   0   6  333.92   17.44   2
 -10   0   6  847.61   29.13   1
  -8   0   6  730.79   25.58   1
   8   0  -6  765.21   26.52   2
  -6   0   6 1610.33   43.58   1
   6   0  -6 1560.68   43.50   2
  -4   0   6 4348.99   99.89   1
   4   0  -6 4163.80   98.63   2
   2   0  -6   87.62    7.89   2
  -2   0   6   80.37    6.49   1
   0   0   6  272.72   11.20   1
   0   0  -6  250.87   12.62   2
   2   0   6  901.41   24.62   1
  -2   0  -6  887.24   27.28   2
  -4   0  -6  817.86   25.95   2
   4   0   6  823.49   22.19   1
   6   0   6 1025.19   25.74   1
  -6   0  -6  969.47   29.73   2
  -8   0  -6  744.89   24.80   2
 -10   0  -6   48.65    6.68   2
 -12   0  -6  528.41   21.19   2
 -14   0  -6  203.86   13.44   2
 -16   0  -6    6.46    4.89   2
 -21   1   6   25.91    8.56   1
 -21  -1   6   10.39    6.90   1
 -21   1   6   17.24    8.94   2
 -19  -1   6   36.11    9.00   1
 -19   1   6    9.61    7.17   2
 -19   1   6    8.21    5.93   1
 -19  -1   6    8.97    7.31   2
 -17   1   6   24.18    7.09   1
 -17  -1   6   20.80    6.92   1
 -17   1   6   29.06    8.43   2
 -17  -1   6   17.87    7.28   2
 -15  -1   6   42.99    7.73   1
 -15   1   6   56.51    8.65   1
 -15   1   6   42.01    8.29   2
 -13  -1   6  331.94   17.66   1
 -13   1   6  349.85   18.21   1
 -13   1   6  325.55   17.94   2
 -11  -1   6   42.41    6.92   1
  11   1  -6   43.19    8.42   2
 -11   1   6   46.89    7.40   1
 -11   1   6   50.75    7.44   2
  -9   1   6   56.53    7.02   2
  -9  -1   6   49.46    6.92   1
   9   1  -6   63.95    8.64   2
  -9   1   6   70.40    7.87   1
   7   1  -6   35.68    6.63   2
  -7  -1   6   26.22    4.90   1
  -7   1   6   33.51    5.77   1
  -5  -1   6  108.84    7.74   1
   5   1  -6   94.81    8.85   2
   5  -1  -6  111.86    8.80   2
  -5   1   6  109.49    8.63   1
  -3  -1   6    3.90    2.32   1
  -3   1   6    0.78    3.59   1
   3   1  -6    2.32    4.03   2
   3  -1  -6    2.42    3.39   2
  -1   1   6  331.11   13.90   1
  -1  -1   6  317.76   11.82   1
   1   1  -6  294.08   14.68   2
   1  -1  -6  320.85   13.42   2
  -1   1  -6  540.09   20.70   2
  -1  -1  -6  559.44   18.97   2
   1  -1   6  574.56   16.42   1
   1   1   6  558.92   19.51   1
  -3  -1  -6 1383.01   37.07   2
  -3   1  -6 1402.88   40.04   2
   3  -1   6 1436.39   33.47   1
   3   1   6 1411.42   38.05   1
   5   1   6  311.57   13.51   1
  -5   1  -6  303.00   14.90   2
  -5  -1  -6  291.94   12.88   2
   7   1   6    1.29    4.74   1
  -7  -1  -6    9.35    3.63   2
  -7   1  -6    4.64    4.50   2
  -9  -1  -6   59.54    6.46   2
  -9   1  -6   58.79    7.78   2
 -11   1  -6  163.43   12.08   2
 -11  -1  -6  151.48   10.15   2
 -13   1  -6  121.04   10.62   2
 -13  -1  -6  116.78    9.78   2
 -15   1  -6   31.54    7.19   2
 -17   1  -6    1.26    4.53   2
 -19   1  -6    7.63    6.80   2
  20   2  -6   57.27   11.51   2
 -20   2   6   36.13   10.06   2
 -20   2   6   44.06    9.56   1
 -20  -2   6   21.58    7.90   1
 -18  -2   6   19.33    6.85   1
 -18   2   6   23.03    8.00   2
  18   2  -6   23.30    8.49   2
 -18   2   6   24.62    7.33   1
 -16  -2   6  251.21   16.75   1
  16   2  -6  256.87   18.68   2
 -16   2   6  264.20   16.85   1
 -16   2   6  272.72   17.65   2
 -14   2   6  222.29   15.11   2
  14   2  -6  250.56   17.43   2
 -14   2   6  232.34   15.27   1
 -14  -2   6  252.05   15.82   1
 -12   2   6  131.24   11.86   1
  12   2  -6  115.52   12.25   2
 -12   2   6  131.41   11.17   2
 -12  -2   6  131.97   11.14   1
 -10  -2   6  222.48   13.41   1
 -10   2   6  254.58   14.91   1
  10   2  -6  230.30   15.37   2
 -10   2   6  262.93   14.16   2
  -8  -2   6   67.42    7.54   1
   8   2  -6   72.61    9.27   2
  -8   2   6   62.19    8.05   1
  -8   2   6   64.87    6.93   2
  -6   2   6  274.41   12.57   2
   6   2  -6  262.98   14.81   2
  -6  -2   6  269.00   12.87   1
  -6   2   6  267.30   14.56   1
  -4   2   6   10.19    4.72   1
   4   2  -6   19.28    5.65   2
  -4  -2   6   12.75    3.34   1
   4  -2  -6   17.82    4.19   2
  -2   2   6  116.02    9.70   1
   2   2  -6  120.46   10.11   2
  -2  -2   6  111.76    6.77   1
   2  -2  -6  105.21    7.67   2
   0  -2  -6  400.39   14.51   2
   0   2  -6  415.42   18.40   2
   0  -2   6  403.52   13.35   1
   0   2   6  393.29   17.65   1
  -2  -2  -6   94.58    7.03   2
   2   2   6  111.67    9.84   1
  -2   2  -6  108.87    9.78   2
   2  -2   6   92.60    5.07   1
  -4  -2  -6    7.85    3.27   2
  -4   2  -6   13.71    2.85   1
   4   2   6   -5.76    4.85   1
   4  -2   6    9.45    1.67   1
  -4   2  -6   14.59    5.60   2
  -6   2  -6  184.39   12.54   2
  -6  -2  -6  160.23    8.28   2
   6   2   6  159.13   12.02   1
  -8  -2  -6   71.09    5.91   2
   8   2   6   59.31    8.74   1
  -8   2  -6   78.02    8.84   2
 -10  -2  -6  119.67    8.08   2
 -10   2  -6  115.19   10.74   2
 -12   2  -6    1.84    4.51   2
 -14   2  -6  100.16   10.82   2
 -16   2  -6   27.41    7.39   2
 -18   2  -6   -1.65    5.43   2
 -21   3   6    7.75    6.82   1
 -21  -3   6    8.86    7.51   1
  21   3  -6   24.16    9.96   2
  19   3  -6   34.89   10.78   2
 -19   3   6   31.17    9.22   2
 -19  -3   6   30.93    8.86   1
 -19   3   6   22.71    8.04   1
 -17   3   6   36.23    8.65   2
 -17  -3   6   54.37    9.62   1
  17   3  -6   34.80   10.05   2
 -17   3   6   37.14    8.54   1
 -15  -3   6   58.54    9.04   1
  15   3  -6   51.74   10.46   2
 -15   3   6   36.24    7.82   2
 -15   3   6   38.47    8.25   1
 -13   3   6   58.62    8.43   2
 -13   3   6   61.95    9.01   1
 -13  -3   6   54.71    8.38   1
  13   3  -6   65.49   10.44   2
  11   3  -6   28.86    7.89   2
 -11   3   6   22.94    5.74   2
 -11   3   6   38.26    7.71   1
 -11  -3   6   21.45    6.08   1
  -9   3   6    4.36    5.14   1
  -9  -3   6   -1.40    3.15   1
  -9   3   6    6.10    4.14   2
   9   3  -6    0.68    5.58   2
  -7   3   6  989.28   30.09   2
   7   3  -6  922.12   33.09   2
  -7   3   6 1067.85   34.68   1
  -7  -3   6 1011.02   31.63   1
  -5   3   6  220.76   11.09   2
  -5   3   6  236.50   14.78   1
  -5  -3   6  221.56   11.83   1
   5   3  -6  229.93   14.52   2
  -3  -3   6   29.97    4.51   1
   3   3  -6   18.49    6.34   2
   3  -3  -6   20.23    4.16   2
  -3   3   6   26.08    6.81   1
  -1   3   6 1867.47   53.47   1
   1   3  -6 1936.78   52.75   2
   1  -3  -6 1872.74   45.39   2
  -1  -3   6 1854.66   46.89   1
  -1  -3  -6  184.03    8.66   2
   1   3   6  172.65   13.66   1
  -1   3  -6  183.81   13.75   2
   1  -3   6  185.32    8.36   1
  -3   3  -6    2.70    5.70   2
  -3  -3  -6    3.70    2.63   2
   3   3   6    6.94    6.58   1
   5   3   6  795.50   29.80   1
  -5   3  -6  816.63   29.39   2
  -5  -3  -6  803.58   20.63   2
   7   3   6   10.18    7.40   1
  -7   3  -6    2.94    5.04   2
  -9   3  -6  463.69   21.62   2
   9   3   6  486.09   22.40   1
 -11   3  -6   47.34    8.10   2
 -13   3  -6    4.74    5.13   2
 -15   3  -6  200.04   15.32   2
 -17   3  -6   27.58    8.12   2
 -20  -4   6    3.93    7.14   1
  20   4  -6   19.94    9.62   2
 -20   4   6    5.00    7.05   1
 -18   4   6   -1.36    5.62   1
 -18  -4   6    1.53    5.38   1
  18   4  -6   17.34    8.34   2
 -18   4   6    4.73    6.35   2
 -16   4   6   -1.48    4.74   1
 -16  -4   6   -2.42    4.03   1
  16   4  -6   -5.69    5.54   2
 -16   4   6   -3.49    4.85   2
 -14   4   6   19.22    7.07   1
 -14   4   6   12.07    5.87   2
  14   4  -6   18.39    7.48   2
 -14  -4   6   13.50    5.92   1
 -12   4   6   50.64    7.93   2
  12   4  -6   58.40    9.96   2
 -12  -4   6   54.57    8.48   1
 -12   4   6   54.18    9.48   1
  10   4  -6   44.09    9.22   2
 -10   4   6   59.07    9.58   1
 -10   4   6   44.85    6.96   2
 -10  -4   6   44.69    7.51   1
  -8   4   6   14.70    4.62   2
  -8  -4   6   13.06    5.26   1
  -8   4   6    4.30    6.39   1
   8   4  -6   12.12    6.76   2
  -6  -4   6  128.25    9.72   1
  -6   4   6  148.86   13.48   1
  -6   4   6  133.90    9.05   2
   6   4  -6  153.33   13.28   2
  -4   4   6   10.01    6.82   1
   4   4  -6   12.85    6.53   2
  -4  -4   6   23.59    4.95   1
  -4   4   6   13.25    3.65   2
   2   4  -6   68.85    9.56   2
  -2   4   6   82.61   11.08   1
  -2  -4   6   63.64    6.54   1
   2  -4  -6   73.60    5.88   2
   0   4   6   22.99    8.31   1
   0  -4  -6   21.73    3.81   2
   0  -4   6   27.91    4.37   1
   0   4  -6   12.68    6.45   2
  -2   4  -6   -3.12    3.06   1
   2   4   6    2.65    7.30   1
  -2   4  -6    3.98    5.93   2
  -4   4  -6   40.17    8.05   2
  -4   4  -6   39.00    5.12   1
   4   4   6   33.14    9.21   1
   6   4   6   37.04    9.67   1
  -6   4  -6   24.49    7.68   2
  -8   4  -6   -2.28    5.21   2
   8   4   6    1.90    7.51   1
 -10   4  -6   10.39    5.78   2
  10   4   6   12.49    7.65   1
 -12   4  -6    7.71    5.73   2
 -14   4  -6   13.79    6.50   2
 -16   4  -6    2.12    5.35   2
 -19   5   6   32.87   10.57   2
 -19  -5   6   44.06   10.87   1
 -19   5   6   44.48   10.26   1
  19   5  -6   43.44   11.79   2
  17   5  -6   24.99    9.83   2
 -17   5   6   19.57    7.94   1
 -17   5   6   33.61    8.99   2
 -17  -5   6   24.97    8.76   1
  15   5  -6   47.78   10.79   2
 -15  -5   6   60.18   10.34   1
 -15   5   6   65.55   10.02   2
 -15   5   6   67.68   11.00   1
 -13   5   6   72.61   11.03   1
 -13  -5   6   71.13   10.14   1
  13   5  -6   65.58   11.37   2
 -13   5   6   56.38    8.80   2
 -11   5   6   52.07    7.97   2
 -11   5   6   55.20    9.74   1
 -11  -5   6   48.71    8.48   1
  11   5  -6   41.04    9.21   2
   9   5  -6   25.61    8.39   2
  -9   5   6   14.04    4.95   2
  -9  -5   6   10.66    5.43   1
  -9   5   6   32.36    8.76   1
  -7   5   6  578.05   21.01   2
   7   5  -6  558.95   25.48   2
  -7  -5   6  556.52   23.03   1
  -7   5   6  530.95   26.54   1
   5   5  -6   68.46   10.63   2
  -5  -5   6   64.61    7.71   1
  -5   5   6   67.61    6.67   2
  -5   5   6   58.22   10.80   1
   3   5  -6  121.50   12.33   2
  -3   5   6  114.44   13.55   1
  -3   5   6  110.28    7.81   2
  -3  -5   6  110.72    9.26   1
   1   5  -6  579.88   25.71   2
  -1  -5   6  587.79   21.14   1
  -1   5   6  604.44   28.36   1
  -1   5  -6   10.26    6.68   2
   1   5   6    4.17    8.22   1
  -1   5  -6   10.93    4.74   1
  -3   5  -6   72.83    7.72   1
   3   5   6   64.36   11.89   1
  -3   5  -6   68.44   10.11   2
  -5   5  -6  725.14   29.52   2
   5   5   6  714.41   32.07   1
   7   5   6   29.56    9.53   1
  -7   5  -6   21.67    6.98   2
  -9   5  -6  316.99   19.37   2
   9   5   6  336.85   21.65   1
  11   5   6  100.25   13.59   1
 -11   5  -6   83.82   11.05   2
 -13   5  -6    2.73    5.38   2
 -15   5  -6   92.43   12.21   2
 -18   6   6   -8.82    5.58   2
 -18   6   6   -5.72    6.63   1
 -16   6   6   68.71   11.75   1
 -16   6   6   46.10    9.90   2
 -16  -6   6   36.77    9.95   1
  16   6  -6   80.77   13.52   2
 -14   6   6   79.21   12.44   1
  14   6  -6   60.42   11.26   2
 -14   6   6   61.75    9.88   2
 -14  -6   6   71.32   11.11   1
  12   6  -6   30.59    9.37   2
 -12  -6   6   13.67    6.72   1
 -12   6   6   10.53    8.02   1
 -12   6   6   20.94    6.54   2
  10   6  -6   92.46   12.18   2
 -10   6   6  116.20   13.88   1
 -10   6   6  131.27   11.05   2
 -10  -6   6   92.28   10.90   1
   8   6  -6   74.58   11.54   2
  -8   6   6   78.74   12.29   1
  -8  -6   6   98.52   10.50   1
  -8   6   6   72.28    8.05   2
  -6  -6   6   22.23    6.09   1
  -6   6   6   26.42   10.21   1
  -6   6   6   21.75    4.95   2
   6   6  -6   19.64    7.98   2
   4   6  -6  114.78   12.69   2
  -4  -6   6  129.09   10.63   1
  -4   6   6   97.26   14.32   1
  -2   6   6   11.83    9.06   1
   2   6  -6   13.60    5.75   1
   2   6  -6    8.89    7.04   2
   0   6   6   37.79   10.93   1
   0   6  -6   61.34    8.31   1
   0   6  -6   44.75    9.61   2
  -2   6  -6   47.19    7.44   1
   2   6   6   59.05   12.15   1
  -2   6  -6   37.80    9.03   2
   4   6   6   87.75   13.48   1
  -4   6  -6   60.96    9.88   2
   6   6   6   -2.77    8.28   1
  -6   6  -6   -3.77    5.13   2
   8   6   6   -7.95    7.36   1
  -8   6  -6    5.38    5.91   2
  10   6   6    8.07    9.49   1
 -10   6  -6   17.51    7.70   2
 -12   6  -6   11.03    7.11   2
  12   6   6    2.01    9.22   1
 -14   6  -6    3.54    6.16   2
 -15  -7   6   59.12   11.94   1
 -15   7   6   73.98   13.43   1
 -15   7   6   62.71   11.44   2
 -13  -7   6  104.39   13.19   1
 -13   7   6  105.76   14.26   1
 -13   7   6   95.88   11.81   2
 -11   7   6    1.35    4.78   2
  11   7  -6   10.86    7.82   2
 -11   7   6    1.64    7.81   1
 -11  -7   6   -1.77    5.22   1
  -9   7   6   92.36   13.88   1
   9   7  -6   65.53   11.66   2
  -9  -7   6   70.02   10.39   1
  -7   7   6   27.10   10.04   1
   7   7  -6   19.63    8.85   2
   5   7  -6   13.43    6.39   1
  -5   7   6    6.79    9.36   1
   5   7  -6   12.67    8.33   2
   3   7  -6   83.31   11.85   2
   3   7  -6   77.61   10.35   1
  -3   7   6   98.89   14.89   1
   1   7  -6   66.49    9.64   1
   1   7  -6   61.10   10.68   2
  -1   7   6   61.65   13.37   1
  -1   7  -6   13.96    7.75   2
  -1   7  -6   10.76    6.73   1
   1   7   6   21.01   10.50   1
   3   7   6    9.11   10.11   1
  -3   7  -6   15.11    7.73   2
   5   7   6   51.25   12.41   1
  -5   7  -6   77.26   11.25   2
  -7   7  -6    4.85    5.85   2
   7   7   6   29.42   11.62   1
   9   7   6   15.39   10.43   1
  -9   7  -6    3.21    6.41   2
 -11   7  -6   34.57    9.38   2
  11   7   6   28.37   12.20   1
 -14   8   6   -4.32    8.57   1
 -12   8   6   16.04    9.99   1
 -10   8   6  170.40   19.24   1
  10   8  -6  145.78   15.37   1
   8   8  -6   68.86   11.68   1
   8   8  -6   61.34   11.96   2
  -8   8   6   69.54   14.78   1
   6   8  -6   15.47    9.02   2
  -6   8   6   28.84   11.84   1
   6   8  -6   31.09    8.95   1
   4   8  -6  315.03   19.52   1
   4   8  -6  291.97   20.90   2
  -4   8   6  291.80   24.51   1
   2   8  -6    5.22    8.11   2
  -2   8   6   11.24   11.67   1
   2   8  -6   28.72    8.15   1
   0   8  -6   73.10   11.17   1
   0   8  -6   54.95   11.29   2
   0   8   6   32.12   12.71   1
  -2   8  -6  130.88   14.82   2
   2   8   6  133.62   18.43   1
   4   8   6    6.57   10.95   1
  -4   8  -6   34.86    9.57   2
   6   8   6   39.49   13.34   1
  -6   8  -6   41.19    9.88   2
   8   8   6   90.06   16.46   1
  -8   8  -6   79.30   12.18   2
 -10   8  -6    6.73    7.43   2
  10   8   6   -3.79   10.62   1
 -11   9   6   18.40   11.47   1
   9   9  -6   -4.52    6.65   1
  -9   9   6   -1.11   10.21   1
   7   9  -6    9.14    7.90   1
  -7   9   6   -0.95   10.88   1
   5   9  -6    3.73    7.46   1
  -5   9   6   11.14   11.82   1
   3   9  -6   -5.34    7.50   2
  -3   9   6   -3.86   11.00   1
   3   9  -6   -6.38    6.47   1
  -1   9   6   -5.25   11.17   1
   1   9  -6    0.92    7.74   1
   1   9  -6    0.51    7.52   2
  -1   9  -6    2.34    7.23   2
   1   9   6   -8.15   10.23   1
  -3   9  -6   54.91   11.58   2
   3   9   6   44.07   15.40   1
  -5   9  -6  -10.53    6.19   2
   5   9   6    0.95   11.72   1
   7   9   6   17.90   13.02   1
  -7   9  -6   -6.57    6.64   2
   6  10  -6   29.03   10.96   1
   4  10  -6   10.11   10.01   1
  -4  10   6   -3.02   12.08   1
  -2  10   6    6.80   13.30   1
   2  10  -6   -4.43    8.07   1
   0  10  -6   34.04   11.16   2
   0  10   6   33.53   15.60   1
  -2  10  -6   -5.08    7.98   2
 -20   0   7    7.83    6.05   1
 -20   0   7   -8.69    6.56   2
 -18   0   7   -3.60    4.49   1
 -18   0   7   -9.87    4.74   2
 -16   0   7   -0.46    4.90   2
 -16   0   7    1.13    4.50   1
 -14   0   7    0.06    3.94   1
 -12   0   7   -2.68    3.68   1
  12   0  -7    0.13    5.18   2
 -10   0   7   -1.24    3.34   1
  10   0  -7   -7.15    3.83   2
  -8   0   7   -1.49    3.36   1
   8   0  -7   -0.23    4.92   2
   6   0  -7   -2.44    3.85   2
  -6   0   7   -0.72    2.79   1
  -4   0   7   -0.17    2.96   1
   4   0  -7    0.83    4.58   2
   2   0  -7    3.12    4.48   2
  -2   0   7   -0.69    2.50   1
   0   0   7    1.13    2.85   1
   0   0  -7    2.62    4.76   2
   2   0   7    2.31    2.71   1
  -2   0  -7    5.11    4.71   2
   4   0   7   -4.37    2.40   1
  -4   0  -7   -0.87    4.33   2
  -6   0  -7   -5.80    3.60   2
  -8   0  -7   -5.56    3.55   2
 -10   0  -7    0.01    3.79   2
 -12   0  -7   -1.35    3.78   2
 -14   0  -7   -3.61    3.66   2
 -21   1   7    7.30    6.99   1
 -21  -1   7    4.60    6.23   1
  21   1  -7   10.44    7.83   2
  19   1  -7  121.50   15.03   2
 -19   1   7  123.55   14.38   2
 -19  -1   7  115.94   13.65   1
 -19   1   7  106.63   12.70   1
 -17  -1   7   78.82   10.74   1
 -17   1   7   73.12   11.23   2
 -17   1   7   91.28   11.17   1
  17   1  -7   78.46   12.09   2
 -15   1   7   10.31    5.76   2
 -15  -1   7   14.73    5.93   1
 -15   1   7   -2.94    4.23   1
  15   1  -7   10.64    6.75   2
 -13   1   7  188.32   13.83   1
  13   1  -7  196.70   15.89   2
 -13   1   7  176.82   13.47   2
 -13  -1   7  230.11   14.72   1
 -11   1   7  611.94   24.67   1
 -11  -1   7  560.53   23.42   1
 -11   1   7  545.10   22.88   2
  11   1  -7  560.66   25.24   2
  -9  -1   7   28.12    5.82   1
   9  -1  -7   35.39    7.02   2
  -9   1   7   23.19    5.86   1
   9   1  -7   37.26    7.96   2
  -7   1   7  321.95   16.15   1
   7   1  -7  361.21   17.82   2
  -7  -1   7  318.00   15.34   1
   7  -1  -7  329.73   16.22   2
   5  -1  -7  206.64   12.37   2
  -5   1   7  197.08   12.05   1
   5   1  -7  215.78   13.62   2
  -5  -1   7  210.73   11.39   1
  -3  -1   7    2.83    2.80   1
   3   1  -7    0.82    4.70   2
  -3   1   7   -2.10    3.27   1
   3  -1  -7    1.79    4.15   2
  -1  -1   7  526.81   17.49   1
   1  -1  -7  544.54   19.72   2
  -1   1   7  541.87   19.94   1
   1   1  -7  501.19   20.98   2
  -1   1  -7 1827.08   50.61   2
   1   1   7 1906.56   48.97   1
   1  -1   7 1862.44   45.22   1
  -1  -1  -7 1809.48   47.92   2
   3   1   7    1.29    3.79   1
  -3   1  -7    3.34    5.25   2
   3  -1   7   -0.75    1.65   1
  -3  -1  -7    3.56    4.58   2
  -5   1  -7  427.90   19.38   2
  -5  -1  -7  429.90   16.99   2
   5   1   7  430.26   16.74   1
  -7  -1  -7  109.20    8.70   2
  -7   1  -7  127.75   10.79   2
   7   1   7  115.29    9.26   1
  -9  -1  -7   14.32    4.54   2
  -9   1  -7   19.86    6.12   2
 -11   1  -7  417.95   19.86   2
 -11  -1  -7  404.34   17.36   2
 -13   1  -7   47.23    7.92   2
 -15   1  -7    3.47    4.82   2
 -17   1  -7  142.32   13.62   2
  20   2  -7   14.41    8.72   2
 -20  -2   7    4.61    6.19   1
 -20   2   7   -0.09    5.49   1
 -20   2   7   -5.02    6.22   2
 -18  -2   7   22.78    8.17   1
 -18   2   7   23.36    7.58   1
 -18   2   7   18.15    7.74   2
  18   2  -7   20.10    8.63   2
 -16   2   7  150.28   14.41   2
  16   2  -7  169.43   16.52   2
 -16  -2   7  137.55   13.39   1
 -16   2   7  144.25   13.60   1
 -14   2   7  175.37   13.78   1
 -14   2   7  136.08   12.67   2
 -14  -2   7  174.47   13.51   1
  14   2  -7  170.99   15.40   2
  12   2  -7  116.58   12.82   2
 -12   2   7  117.13   11.45   1
 -12   2   7  107.42   10.55   2
 -12  -2   7  101.07   10.55   1
 -10   2   7   26.35    6.85   1
 -10   2   7   19.15    5.44   2
 -10  -2   7   16.96    5.19   1
  10   2  -7    7.28    6.33   2
  -8  -2   7   13.72    4.70   1
   8   2  -7    8.53    6.08   2
  -8   2   7   12.24    5.43   1
  -6   2   7   -0.77    4.22   1
   6   2  -7    1.71    5.10   2
  -6  -2   7    3.98    3.48   1
   6  -2  -7    4.13    4.15   2
   4  -2  -7  246.32   12.93   2
   4   2  -7  313.31   16.72   2
  -4  -2   7  273.09   12.73   1
  -4   2   7  288.92   15.30   1
  -2   2   7  514.38   21.30   1
   2  -2  -7  484.09   18.10   2
  -2  -2   7  487.82   17.15   1
   2   2  -7  516.64   21.96   2
   0   2   7  159.20   11.37   1
   0   2  -7  157.48   12.57   2
   0  -2   7  150.50    7.80   1
   0  -2  -7  157.92   10.12   2
  -2  -2  -7  157.77    9.76   2
   2  -2   7  151.83    6.95   1
  -2   2  -7  126.19   11.52   2
   2   2   7  173.94   12.22   1
   4   2   7  697.11   26.12   1
  -4   2  -7  759.53   27.79   2
  -4  -2  -7  733.17   22.39   2
  -6  -2  -7  177.47    9.53   2
  -6   2  -7  151.05   12.58   2
   6   2   7  143.73   12.00   1
   8   2   7    9.51    6.56   1
  -8  -2  -7    8.47    3.59   2
  -8   2  -7    8.03    5.67   2
 -10   2  -7  133.76   11.70   2
 -12   2  -7   10.24    5.66   2
 -14   2  -7  127.61   12.25   2
 -16   2  -7   22.54    7.48   2
 -19   3   7    5.70    6.27   1
 -19   3   7    6.40    7.17   2
 -19  -3   7    7.53    6.40   1
  19   3  -7    8.37    7.63   2
 -17  -3   7   23.35    7.39   1
 -17   3   7   16.43    7.43   2
 -17   3   7   31.05    8.57   1
  17   3  -7   22.40    8.96   2
 -15   3   7   17.92    6.59   2
 -15   3   7   20.74    7.21   1
 -15  -3   7    8.10    5.15   1
  15   3  -7   20.03    8.39   2
  13   3  -7   17.69    8.16   2
 -13  -3   7    9.35    5.38   1
 -13   3   7    7.46    5.16   2
 -13   3   7    2.90    5.08   1
 -11   3   7   47.53    8.98   1
  11   3  -7   51.41    9.89   2
 -11  -3   7   56.60    8.32   1
 -11   3   7   40.22    7.49   2
  -9   3   7  249.26   16.31   1
  -9  -3   7  268.27   15.27   1
   9   3  -7  254.20   17.08   2
  -9   3   7  259.35   14.26   2
  -7   3   7  187.69   11.59   2
  -7  -3   7  191.23   11.99   1
  -7   3   7  175.86   13.60   1
   7   3  -7  195.65   14.71   2
  -5  -3   7  184.59   10.93   1
   5  -3  -7  178.41   10.81   2
   5   3  -7  195.69   14.45   2
  -5   3   7  197.42   13.99   1
   3   3  -7  192.42   14.20   2
  -3  -3   7  159.11    9.56   1
  -3   3   7  173.13   13.47   1
   3  -3  -7  166.77   10.09   2
   1   3  -7   62.86   10.00   2
  -1  -3   7   68.42    5.95   1
   1  -3  -7   59.38    6.36   2
  -1   3   7   73.41   10.06   1
  -1   3  -7   16.30    7.01   2
   1  -3   7   10.42    2.94   1
  -1  -3  -7    3.45    4.11   2
   1   3   7   12.15    6.71   1
  -3  -3  -7  111.62    7.52   2
   3  -3   7  108.11    6.02   1
   3   3   7  109.36   11.97   1
  -3   3  -7   96.74   11.17   2
   5   3   7  293.46   17.43   1
  -5   3  -7  280.12   17.21   2
  -7   3  -7  315.90   17.91   2
   7   3   7  280.89   17.93   1
  -9   3  -7  187.12   14.06   2
   9   3   7  188.62   14.85   1
 -11   3  -7  204.56   15.29   2
 -13   3  -7   24.20    7.85   2
 -15   3  -7    4.25    5.23   2
 -17   3  -7   11.61    6.59   2
 -18  -4   7   43.90   10.17   1
 -18   4   7   60.71   11.40   1
 -18   4   7   60.49   11.30   2
  18   4  -7   52.24   12.41   2
  16   4  -7   43.22   10.85   2
 -16   4   7   30.58    8.74   1
 -16  -4   7   27.43    8.15   1
 -16   4   7   38.70    8.92   2
  14   4  -7   50.18   10.41   2
 -14   4   7   45.42    9.42   1
 -14  -4   7   53.96    9.20   1
 -14   4   7   40.24    8.10   2
  12   4  -7   12.67    7.22   2
 -12  -4   7    7.60    5.29   1
 -12   4   7    8.24    5.09   2
 -12   4   7    2.50    6.06   1
 -10  -4   7 1380.29   43.55   1
 -10   4   7 1440.03   42.30   2
  10   4  -7 1301.68   45.65   2
  -8   4   7 1249.26   42.41   1
   8   4  -7 1206.27   41.88   2
  -8   4   7 1263.32   37.51   2
  -6   4   7    0.06    3.36   2
  -6   4   7    3.78    6.40   1
  -6  -4   7   -2.83    3.32   1
   6   4  -7    4.97    6.59   2
  -4   4   7  468.04   23.34   1
   4   4  -7  436.99   22.33   2
   4  -4  -7  438.30   16.71   2
  -4  -4   7  476.55   18.67   1
  -2   4   7  230.18   16.98   1
  -2  -4   7  260.20   12.48   1
   2   4  -7  268.57   17.33   2
   2  -4  -7  252.38   11.44   2
   0  -4   7   43.60    5.31   1
   0   4  -7   46.79    9.01   2
   0   4   7   44.93    9.83   1
   0  -4  -7   60.42    5.86   2
   2   4   7  167.42   15.37   1
  -2   4  -7  196.52   15.09   2
   4   4   7    8.02    8.36   1
  -4   4  -7   -1.79    5.91   2
   6   4   7 1366.75   45.70   1
  -6   4  -7 1277.38   43.14   2
   8   4   7  392.47   22.65   1
  -8   4  -7  412.95   21.87   2
 -10   4  -7  109.36   11.89   2
 -12   4  -7    5.03    5.81   2
 -14   4  -7   29.25    8.31   2
 -16   4  -7   -0.74    5.92   2
 -17   5   7    1.87    6.66   1
 -17   5   7   -4.67    5.25   2
 -17  -5   7   -0.66    5.52   1
  17   5  -7    1.58    7.75   2
 -15   5   7   23.74    7.54   2
 -15  -5   7   22.84    7.78   1
 -15   5   7   24.10    8.37   1
  15   5  -7   11.82    8.66   2
 -13  -5   7   -4.35    4.00   1
  13   5  -7    7.11    7.71   2
 -13   5   7   -6.44    3.37   2
 -13   5   7   -1.15    5.80   1
 -11  -5   7  213.64   15.14   1
 -11   5   7  231.76   14.73   2
 -11   5   7  244.47   18.05   1
  11   5  -7  190.08   17.02   2
  -9   5   7   65.55    8.14   2
  -9  -5   7   75.78    9.44   1
  -9   5   7   51.02   10.23   1
   9   5  -7   68.78   11.06   2
  -7   5   7    7.20    7.52   1
  -7  -5   7    7.60    4.85   1
   7   5  -7   12.62    8.20   2
  -7   5   7    4.11    3.90   2
  -5   5   7  173.91   10.74   2
  -5   5   7  168.73   16.01   1
   5   5  -7  175.88   15.70   2
  -5  -5   7  174.77   11.81   1
  -3   5   7   10.21    8.47   1
  -3  -5   7   22.36    5.44   1
   3   5  -7   15.84    7.89   2
   3  -5  -7   22.80    4.63   2
  -1   5   7    2.41    8.05   1
   1   5  -7   10.16    7.16   2
  -1  -5   7   10.31    4.59   1
  -1   5  -7   -0.25    4.12   1
  -1   5  -7    2.03    6.49   2
   1   5   7    1.48    8.30   1
   3   5   7  104.73   14.52   1
  -3   5  -7   69.75   10.98   2
  -5   5  -7   51.57    9.52   2
   5   5   7   63.09   12.44   1
  -7   5  -7  332.59   20.34   2
   7   5   7  352.48   22.92   1
   9   5   7    2.77    7.81   1
  -9   5  -7   -4.82    5.50   2
 -11   5  -7   12.91    7.02   2
 -13   5  -7    4.73    6.39   2
 -15   5  -7   25.28    8.56   2
 -16  -6   7  112.87   14.42   1
  16   6  -7  116.37   15.86   2
 -16   6   7  119.14   15.08   1
 -16   6   7  138.00   14.99   2
 -14   6   7  123.96   13.21   2
  14   6  -7  110.11   14.55   2
 -14   6   7   87.37   13.14   1
 -12   6   7   42.03   10.45   1
  12   6  -7   39.23   10.42   2
 -12  -6   7   31.43    8.22   1
 -12   6   7   41.94    8.21   2
 -10   6   7   20.52    6.16   2
 -10   6   7   11.13    7.97   1
 -10  -6   7   17.09    6.44   1
  10   6  -7   20.35    9.14   2
  -8   6   7    1.13    7.10   1
  -8   6   7    4.60    4.10   2
  -8  -6   7   -3.74    4.39   1
   8   6  -7    8.67    7.42   2
  -6   6   7    5.13    7.95   1
   6   6  -7    5.19    6.91   2
  -6  -6   7    4.78    4.74   1
  -4   6   7  169.55   17.20   1
   4   6  -7  175.04   16.05   2
  -4  -6   7  174.06   12.54   1
  -2   6   7  148.06   16.71   1
   2   6  -7  175.97   16.05   2
   0   6  -7   -1.11    4.71   1
   0   6   7   -9.33    6.86   1
   0   6  -7    6.81    7.05   2
   2   6   7  301.38   22.16   1
  -2   6  -7  317.43   20.68   2
  -4   6  -7  413.06   23.03   2
   4   6   7  430.75   26.86   1
   6   6   7   61.61   13.65   1
  -6   6  -7   76.89   11.71   2
   8   6   7    1.86    9.17   1
  -8   6  -7   -5.52    5.30   2
  10   6   7   73.05   13.78   1
 -10   6  -7   70.77   11.53   2
 -12   6  -7    9.90    7.66   2
 -15   7   7   -6.78    7.76   1
 -15   7   7    0.39    6.43   2
 -15  -7   7    8.39    7.52   1
 -13   7   7  100.46   12.36   2
 -13   7   7   74.63   13.18   1
  13   7  -7   67.44   13.54   2
 -13  -7   7  106.65   13.66   1
 -11  -7   7  114.88   13.20   1
  11   7  -7   85.05   13.27   2
  -9  -7   7   88.39   11.71   1
  -9   7   7   67.63   13.08   1
   9   7  -7   83.54   13.36   2
  -7  -7   7   23.69    7.14   1
   7   7  -7   10.39    8.54   2
  -7   7   7   27.65   11.27   1
  -5   7   7   78.99   14.36   1
   5   7  -7  104.39   13.92   2
  -3   7   7   -9.44    7.63   1
   3   7  -7    5.58    6.04   1
   3   7  -7   -3.15    7.04   2
   1   7  -7   85.12   10.34   1
  -1   7   7   62.51   13.51   1
   1   7  -7   70.81   11.76   2
   1   7   7  220.43   21.47   1
  -1   7  -7  260.94   19.26   2
  -3   7  -7   -6.25    6.25   2
   3   7   7   -4.06    9.98   1
   5   7   7   23.66   12.27   1
  -5   7  -7   46.77   10.12   2
   7   7   7   39.05   12.77   1
  -7   7  -7   30.21    9.23   2
   9   7   7   99.85   16.72   1
  -9   7  -7   44.73   10.19   2
  11   7   7   31.96   12.81   1
 -11   7  -7   39.58   10.26   2
 -12   8   7   -4.88    8.45   1
  10   8  -7   14.28   10.35   2
 -10   8   7   25.96   12.11   1
   8   8  -7   11.09    7.19   1
   8   8  -7   10.43    9.06   2
  -8   8   7    3.83    9.59   1
   6   8  -7    9.11    6.89   1
  -6   8   7    2.77    9.27   1
   6   8  -7   -5.23    7.44   2
   4   8  -7   10.70    6.85   1
  -4   8   7   10.49   11.07   1
   4   8  -7   -8.05    7.47   2
  -2   8   7  -14.13    7.89   1
   2   8  -7   -2.74    7.46   2
   2   8  -7    5.36    6.20   1
   0   8   7   14.93   11.58   1
   0   8  -7   -1.81    7.35   2
   2   8   7    0.24    9.67   1
  -2   8  -7  -15.24    5.42   2
  -4   8  -7   -1.32    6.30   2
   4   8   7   -3.00   10.18   1
  -6   8  -7   26.47    9.89   2
   6   8   7   16.08   12.80   1
   8   8   7   -1.01   10.96   1
  -8   8  -7   -2.03    6.38   2
  10   8   7   13.61   12.86   1
  -9   9   7  -13.32    9.42   1
   9   9  -7   10.74    7.80   1
  -7   9   7   51.78   15.32   1
   7   9  -7   65.86   12.03   1
  -5   9   7   -1.74   11.21   1
   5   9  -7   11.10    9.79   2
   5   9  -7   34.13    9.75   1
   3   9  -7   -2.23    8.32   2
   3   9  -7   15.46    8.47   1
  -3   9   7   -1.53   11.22   1
  -1   9   7   52.79   15.39   1
   1   9  -7   28.43   10.82   2
  -1   9  -7   31.40   11.01   2
   1   9   7   25.97   12.75   1
   3   9   7    1.42   11.57   1
  -3   9  -7  -10.37    6.84   2
  -5   9  -7   43.79   11.13   2
   5   9   7   45.15   16.36   1
   7   9   7   21.88   15.32   1
 -20   0   8   65.54   11.70   1
 -18   0   8   39.20    9.15   1
  18   0  -8   37.59   10.03   2
 -16   0   8    1.14    4.58   1
  16   0  -8    7.57    6.41   2
 -14   0   8  561.81   25.29   1
  14   0  -8  497.75   25.98   2
 -12   0   8  287.34   17.15   1
  12   0  -8  312.97   19.42   2
 -10   0   8   19.70    5.99   1
  10   0  -8   42.23    8.30   2
  -8   0   8  199.29   12.81   1
   8   0  -8  182.60   13.66   2
  -6   0   8    2.47    3.75   1
   6   0  -8    3.95    5.27   2
  -4   0   8  200.90   11.67   1
   4   0  -8  205.31   13.46   2
  -2   0   8  355.88   15.35   1
   2   0  -8  367.02   17.57   2
   0   0   8   63.71    6.40   1
   0   0  -8   50.53    8.37   2
   2   0   8  462.22   16.46   1
  -2   0  -8  480.03   20.62   2
  -4   0  -8    4.67    5.21   2
   4   0   8    8.86    3.45   1
  -6   0  -8    2.98    4.53   2
  -8   0  -8  269.12   15.03   2
 -10   0  -8  157.88   11.98   2
 -12   0  -8  224.12   14.32   2
 -19  -1   8   14.33    7.10   1
 -19   1   8   -0.41    6.45   2
  19   1  -8    0.59    6.77   2
 -19   1   8    2.01    5.47   1
 -17   1   8    7.66    5.96   1
  17   1  -8   25.02    8.59   2
 -17  -1   8   10.20    5.96   1
 -17   1   8    9.00    7.16   2
 -15  -1   8   -2.69    3.84   1
  15   1  -8   -1.48    5.13   2
 -15   1   8   -0.85    4.66   1
  13   1  -8   11.35    7.31   2
 -13  -1   8   10.88    5.51   1
 -13   1   8   10.12    5.69   1
 -11   1   8   13.99    6.01   1
 -11  -1   8   18.25    5.78   1
  11  -1  -8   23.99    7.02   2
  11   1  -8    3.37    6.74   2
   9   1  -8   13.64    6.90   2
   9  -1  -8   14.88    6.30   2
  -9   1   8    9.57    5.09   1
  -9  -1   8    3.73    4.27   1
   7   1  -8   26.75    7.54   2
   7  -1  -8   27.39    7.18   2
  -7   1   8   24.97    6.30   1
  -7  -1   8   27.63    5.77   1
   5   1  -8  707.66   26.98   2
  -5   1   8  648.70   24.90   1
  -5  -1   8  673.91   23.95   1
   5  -1  -8  696.60   25.32   2
   3   1  -8  156.87   12.87   2
   3  -1  -8  154.14   11.63   2
  -3   1   8  157.00   11.29   1
  -3  -1   8  144.82    9.39   1
  -1   1   8    3.99    3.80   1
  -1  -1   8    0.84    2.52   1
   1   1  -8    1.04    5.59   2
   1  -1  -8    1.51    5.18   2
   1   1   8   39.07    6.29   1
  -1   1  -8   25.76    7.13   2
  -1  -1  -8   30.30    6.70   2
   1  -1   8   31.50    4.09   1
   3   1   8  180.29   11.07   1
  -3   1  -8  198.11   14.42   2
  -3  -1  -8  161.62   11.76   2
   3  -1   8  175.01    7.81   1
  -5   1  -8    7.82    5.86   2
  -5  -1  -8    2.52    4.47   2
   5   1   8    8.11    4.65   1
  -7  -1  -8    9.25    4.61   2
  -7   1  -8   10.72    6.09   2
  -9   1  -8   41.25    7.80   2
  -9  -1  -8   53.46    7.05   2
 -11   1  -8  238.29   15.54   2
 -13   1  -8   -3.02    3.77   2
 -15   1  -8   12.64    6.23   2
  20   2  -8   10.63    8.55   2
 -20  -2   8   27.78    9.01   1
 -20   2   8    6.52    7.86   2
 -20   2   8    4.57    6.44   1
 -18   2   8   64.63   12.03   2
 -18   2   8   47.43    9.95   1
 -18  -2   8   46.25    9.87   1
  18   2  -8   57.83   11.78   2
 -16  -2   8    0.78    5.19   1
 -16   2   8   -2.17    5.02   1
 -16   2   8   -0.63    5.18   2
  16   2  -8    2.30    6.31   2
  14   2  -8   72.76   11.63   2
 -14   2   8   79.74   10.43   2
 -14  -2   8  104.52   11.72   1
 -14   2   8   88.44   11.42   1
 -12   2   8   24.25    6.63   2
 -12  -2   8   37.37    7.44   1
 -12   2   8   35.01    7.74   1
  12   2  -8   29.23    8.61   2
 -10   2   8   34.41    7.61   1
 -10  -2   8   22.51    6.25   1
  10   2  -8   21.79    7.56   2
  -8  -2   8  516.49   21.78   1
   8   2  -8  570.26   25.32   2
   8  -2  -8  528.53   22.33   2
  -8   2   8  524.59   23.35   1
   6   2  -8  857.38   31.67   2
   6  -2  -8  814.66   27.94   2
  -6  -2   8  821.76   27.83   1
  -6   2   8  810.43   30.12   1
   4   2  -8  155.51   13.37   2
  -4   2   8  161.10   12.19   1
   4  -2  -8  159.19   10.94   2
  -4  -2   8  156.68    9.97   1
  -2  -2   8  896.73   26.48   1
  -2   2   8  859.14   29.96   1
   2   2  -8  886.56   32.00   2
   2  -2  -8  814.69   27.34   2
   0  -2  -8  188.30   11.83   2
   0  -2   8  182.99    9.14   1
   0   2   8  186.35   13.17   1
   0   2  -8  228.24   15.51   2
  -2   2  -8  206.28   14.91   2
  -2  -2  -8  160.85   11.18   2
   2  -2   8  166.99    7.86   1
   2   2   8  177.33   12.83   1
  -4   2  -8  532.35   23.54   2
  -4  -2  -8  507.25   18.68   2
   4   2   8  469.17   20.79   1
   6   2   8  496.24   21.51   1
  -6  -2  -8  521.47   18.68   2
  -6   2  -8  522.64   23.39   2
  -8   2  -8  102.07   11.02   2
 -10   2  -8   56.15    9.03   2
 -12   2  -8   10.04    5.92   2
 -14   2  -8   25.82    7.81   2
 -16   2  -8   49.64    9.45   2
 -19   3   8    5.80    6.82   1
 -19   3   8    5.09    7.79   2
 -19  -3   8   -2.39    5.61   1
  19   3  -8   19.97    9.96   2
  17   3  -8  119.81   15.38   2
 -17  -3   8  110.59   13.22   1
 -17   3   8   99.92   12.82   1
 -17   3   8  103.24   13.42   2
  15   3  -8   48.49   10.59   2
 -15   3   8   33.63    8.47   2
 -15   3   8   33.94    8.54   1
 -15  -3   8   40.62    8.87   1
 -13  -3   8   33.89    7.74   1
  13   3  -8   36.69    9.69   2
 -13   3   8   31.11    7.58   2
 -13   3   8   36.63    8.41   1
 -11   3   8  557.16   24.01   2
 -11  -3   8  507.52   23.85   1
  11   3  -8  573.97   27.55   2
 -11   3   8  580.01   26.30   1
   9   3  -8   63.19   10.91   2
  -9   3   8   77.66   10.49   1
  -9  -3   8   66.31    8.79   1
   7   3  -8   -2.24    6.27   2
  -7  -3   8   11.67    5.00   1
   7  -3  -8   11.14    5.15   2
  -7   3   8    3.41    5.84   1
   5   3  -8  183.10   15.00   2
  -5   3   8  174.54   13.84   1
   5  -3  -8  168.44   11.36   2
  -5  -3   8  195.09   11.59   1
   3  -3  -8   26.05    6.07   2
  -3  -3   8   39.37    5.45   1
  -3   3   8   38.36    8.68   1
   3   3  -8   41.86    9.09   2
   1   3  -8   36.55    9.05   2
  -1   3   8   34.15    8.11   1
  -1  -3   8   21.42    4.21   1
   1  -3  -8   34.80    6.19   2
  -1  -3  -8  305.43   13.99   2
   1  -3   8  310.00   12.22   1
   1   3   8  328.76   18.96   1
  -1   3  -8  350.24   20.21   2
  -3   3  -8   73.65   10.68   2
   3   3   8   96.76   11.75   1
   5   3   8  204.27   15.72   1
  -5   3  -8  237.76   16.51   2
  -7   3  -8  368.99   20.26   2
   7   3   8  344.57   19.66   1
  -9   3  -8  311.66   18.70   2
 -11   3  -8   77.61   10.81   2
 -13   3  -8  114.53   12.94   2
 -15   3  -8   26.44    8.13   2
 -18   4   8   -3.75    5.77   2
 -18   4   8   -2.27    5.93   1
  18   4  -8   12.24    9.57   2
 -18  -4   8    8.17    6.53   1
  16   4  -8   15.93    8.87   2
 -16   4   8   15.47    7.71   1
 -16   4   8   22.97    8.24   2
 -16  -4   8   11.85    7.01   1
 -14  -4   8   -2.26    4.14   1
  14   4  -8   -1.28    6.84   2
 -14   4   8    2.64    5.88   1
 -14   4   8    3.29    5.26   2
 -12   4   8   15.28    7.08   1
 -12  -4   8   11.06    5.65   1
  12   4  -8   11.98    8.05   2
 -12   4   8   11.05    5.66   2
  10   4  -8    9.84    7.14   2
 -10   4   8   13.91    5.59   2
 -10   4   8   10.61    6.93   1
 -10  -4   8    8.49    5.06   1
  -8   4   8   20.12    7.54   1
  -8  -4   8   26.11    6.28   1
  -8   4   8   26.39    6.10   2
   8   4  -8   19.30    8.33   2
  -6   4   8   17.88    7.42   1
   6  -4  -8   13.49    5.24   2
   6   4  -8   28.95    8.88   2
  -6  -4   8   11.12    4.92   1
  -4   4   8   14.45    7.62   1
   4   4  -8   -5.42    6.01   2
  -4  -4   8    9.47    4.18   1
   4  -4  -8    5.89    4.49   2
   2   4  -8   -3.75    6.19   2
  -2   4   8   -2.82    6.28   1
   2  -4  -8    3.28    4.48   2
  -2  -4   8    1.54    3.19   1
   0  -4   8    0.82    3.24   1
   0   4   8    9.07    8.04   1
   0   4  -8    1.89    6.94   2
   2   4   8    0.21    7.38   1
  -2   4  -8    9.24    7.48   2
  -4   4  -8   -0.38    6.46   2
   4   4   8   -3.28    7.58   1
  -6   4  -8   -3.63    5.93   2
   6   4   8    2.16    7.22   1
  -8   4  -8    4.80    6.29   2
   8   4   8   12.53    8.90   1
 -10   4  -8   35.29    8.69   2
 -12   4  -8   -2.88    5.63   2
 -14   4  -8   11.23    7.63   2
  17   5  -8  100.94   16.15   2
 -17   5   8   79.98   12.90   2
 -17  -5   8   88.69   13.02   1
 -17   5   8   79.11   12.63   1
 -15  -5   8   68.76   11.03   1
 -15   5   8   73.97   12.44   1
 -15   5   8  102.41   12.60   2
  15   5  -8   87.01   14.38   2
 -13  -5   8   11.20    6.13   1
 -13   5   8   11.13    7.58   1
 -13   5   8   17.50    7.00   2
  13   5  -8    8.38    7.81   2
 -11   5   8  109.03   13.42   1
  11   5  -8  150.24   16.12   2
 -11   5   8  143.11   12.59   2
 -11  -5   8  125.85   12.49   1
  -9   5   8   -8.69    5.59   1
  -9  -5   8   -5.23    3.91   1
   9   5  -8   -1.23    6.22   2
  -9   5   8   -0.53    4.23   2
  -7   5   8   11.07    4.67   2
  -7  -5   8    0.76    4.00   1
  -7   5   8   12.45    7.69   1
   7   5  -8    3.64    7.33   2
   5   5  -8  210.56   17.29   2
  -5  -5   8  232.19   13.95   1
  -5   5   8  240.66   18.87   1
   5  -5  -8  210.17   12.02   2
  -3  -5   8   70.20    7.88   1
  -3   5   8   63.10   11.57   1
   3   5  -8   58.58   10.72   2
  -1   5   8   17.70    8.92   1
   1   5  -8    8.23    7.73   2
  -1  -5   8   13.13    4.71   1
  -1   5  -8  282.06   19.35   2
   1   5   8  302.74   21.57   1
   3   5   8   69.35   13.00   1
  -3   5  -8   62.24   10.77   2
  -5   5  -8   -2.68    5.65   2
   5   5   8    3.12    8.35   1
   7   5   8   96.27   14.80   1
  -7   5  -8  109.18   13.02   2
  -9   5  -8   99.58   12.60   2
   9   5   8   85.25   14.63   1
 -11   5  -8   16.80    8.17   2
 -13   5  -8   68.96   11.78   2
 -16   6   8    2.32    7.57   1
  16   6  -8    9.70    9.50   2
 -16  -6   8    9.22    7.49   1
 -16   6   8    8.32    7.37   2
 -14   6   8   20.01    9.48   1
  14   6  -8   24.99   10.86   2
 -14   6   8   19.42    7.88   2
 -14  -6   8   23.83    8.40   1
  12   6  -8   54.32   12.05   2
 -12   6   8   44.16   11.14   1
 -12  -6   8   41.21    8.99   1
 -12   6   8   36.61    8.38   2
 -10   6   8   32.59   10.00   1
 -10   6   8   50.13    8.46   2
 -10  -6   8   26.77    7.54   1
  10   6  -8   56.84   11.93   2
  -8   6   8  242.08   19.53   1
   8   6  -8  229.20   18.79   2
  -8  -6   8  233.69   15.88   1
  -6   6   8   90.70   13.40   1
   6   6  -8   95.91   13.03   2
  -6  -6   8   96.44   10.26   1
  -4  -6   8    0.90    4.35   1
  -4   6   8   -8.05    7.04   1
   4   6  -8   18.30    8.61   2
   2   6  -8  162.86   16.20   2
  -2   6   8  148.31   16.95   1
  -2  -6   8  165.58   11.88   1
   0   6   8   27.56   10.42   1
   0   6  -8   28.34    9.76   2
   2   6   8   45.00   11.85   1
  -2   6  -8   47.35   10.75   2
   4   6   8   92.84   15.50   1
  -4   6  -8   73.96   12.16   2
  -6   6  -8   13.48    8.00   2
   6   6   8   17.13   11.02   1
  -8   6  -8   44.15   10.32   2
   8   6   8   26.47   12.07   1
 -10   6  -8   -0.59    6.14   2
 -12   6  -8    6.30    7.15   2
 -15   7   8   -2.32    8.56   1
  13   7  -8    6.49    9.21   2
 -13   7   8   17.65    9.84   1
 -13  -7   8   13.60    8.13   1
 -11  -7   8   16.37    7.21   1
 -11   7   8    0.16    8.07   1
  11   7  -8    7.10    9.24   2
   9   7  -8    3.54    8.81   2
  -9  -7   8   15.68    6.96   1
  -9   7   8   18.17    9.82   1
  -7   7   8   -1.67    8.68   1
   7   7  -8   -4.51    7.68   2
  -7  -7   8    4.90    5.76   1
  -5   7   8  205.68   20.51   1
  -5  -7   8  191.49   14.19   1
   5   7  -8  140.14   16.44   2
   3   7  -8   15.18    9.20   2
  -3   7   8    4.31    9.07   1
   3   7  -8   21.55    7.18   1
   1   7  -8   30.84   10.13   2
  -1   7   8   21.06   10.85   1
  -1   7  -8   52.18   11.53   2
   1   7   8   67.92   14.34   1
  -3   7  -8    3.31    7.12   2
   3   7   8    7.08   10.86   1
   5   7   8   -0.26   10.44   1
  -5   7  -8   -5.62    6.57   2
  -7   7  -8   30.53   10.08   2
   7   7   8   26.29   12.61   1
  -9   7  -8    2.12    7.14   2
   9   7   8    8.31   11.70   1
 -12   8   8   40.22   12.22   1
 -12  -8   8   12.29    8.77   1
 -10   8   8   -7.29    8.39   1
  10   8  -8    2.05    9.42   2
  -8   8   8   44.10   12.92   1
   8   8  -8   38.61   12.02   2
   6   8  -8    5.63    6.16   1
   6   8  -8   -0.77    8.18   2
  -6   8   8    4.37   10.10   1
   4   8  -8   15.33    7.54   1
  -4   8   8   -4.98    9.26   1
   4   8  -8    3.45    8.62   2
  -2   8   8   53.91   14.64   1
   2   8  -8   91.62   14.61   2
   0   8   8   19.92   12.37   1
   0   8  -8    5.17    8.42   2
   2   8   8   26.53   13.81   1
  -2   8  -8   35.93   10.60   2
  -4   8  -8   18.34   10.06   2
   4   8   8   28.51   13.46   1
   6   8   8   -7.93   11.00   1
  -6   8  -8   -2.80    6.81   2
   8   8   8  -17.32   10.93   1
   7   9  -8    6.26    8.04   1
  -7   9   8   -1.60   10.46   1
   7   9  -8   -1.98    9.63   2
  -5   9   8    9.32   12.56   1
   5   9  -8   -7.18    9.04   2
   5   9  -8   17.14    8.87   1
   3   9  -8   16.49   10.82   2
  -3   9   8   10.34   13.26   1
  -1   9   8   -6.46   10.82   1
   1   9  -8   -2.92    8.61   2
   1   9   8   -6.37   10.83   1
  -1   9  -8   -7.05    8.23   2
  -3   9  -8   19.80   10.63   2
   3   9   8    0.92   12.56   1
 -20   0   9    2.20    6.50   1
  18   0  -9    8.97    7.27   2
 -18   0   9   -2.59    4.82   1
 -16   0   9    0.82    5.09   1
  16   0  -9    3.22    7.00   2
 -14   0   9    3.40    4.97   1
  14   0  -9    0.89    6.28   2
 -12   0   9    9.64    5.38   1
  12   0  -9   -3.00    5.36   2
  10   0  -9   -7.73    5.21   2
 -10   0   9    4.11    4.65   1
  -8   0   9    5.44    4.59   1
   8   0  -9    4.17    6.32   2
   6   0  -9   -4.96    5.91   2
  -6   0   9   -5.75    3.54   1
   4   0  -9    5.05    6.07   2
  -4   0   9   -1.94    3.27   1
  -2   0   9   -3.25    3.43   1
   2   0  -9   -0.10    5.83   2
   0   0   9   -1.73    2.92   1
   0   0  -9   -0.10    5.74   2
  -2   0  -9   -2.53    5.66   2
   2   0   9   -4.82    2.90   1
  -4   0  -9    0.44    5.68   2
  -6   0  -9   -0.17    5.08   2
  -8   0  -9   -0.69    4.23   2
 -10   0  -9   -4.95    4.29   2
 -12   0  -9   -0.09    4.50   2
 -19  -1   9   18.77    8.12   1
  19  -1  -9   15.49    8.51   2
 -19   1   9   15.15    7.48   1
  19   1  -9    5.39    8.21   2
 -17   1   9   62.33   10.46   1
  17  -1  -9   76.43   12.65   2
 -17  -1   9   80.37   11.81   1
  17   1  -9   67.45   12.48   2
 -15  -1   9  207.87   16.00   1
  15   1  -9  178.35   17.56   2
  15  -1  -9  213.03   17.27   2
 -15   1   9  199.83   15.96   1
 -13   1   9   13.26    6.53   1
  13   1  -9   18.39    8.00   2
 -13  -1   9    9.74    5.93   1
  13  -1  -9   12.03    7.03   2
  11   1  -9   54.51   10.08   2
  11  -1  -9   56.14    9.42   2
 -11   1   9   55.67    8.75   1
 -11  -1   9   48.64    8.21   1
  -9  -1   9  265.24   15.90   1
  -9   1   9  291.90   16.96   1
   9   1  -9  317.78   19.31   2
   9  -1  -9  280.97   17.28   2
   7   1  -9   -3.31    6.16   2
  -7   1   9   -2.86    4.13   1
   7  -1  -9   -1.11    5.33   2
  -7  -1   9    1.21    4.03   1
   5   1  -9  120.97   12.57   2
  -5   1   9   85.64    9.36   1
   5  -1  -9  111.79   10.79   2
  -5  -1   9   80.48    8.37   1
  -3   1   9  337.18   16.85   1
  -3  -1   9  296.29   14.63   1
   3   1  -9  356.20   19.83   2
   3  -1  -9  339.18   17.69   2
   1  -1  -9   -2.99    5.26   2
  -1   1   9   11.96    4.96   1
  -1  -1   9    5.63    3.46   1
   1   1  -9   -6.16    6.01   2
   1   1   9  350.71   16.28   1
   1  -1   9  360.78   13.90   1
  -1   1  -9  378.19   19.73   2
  -1  -1  -9  332.07   17.59   2
   3   1   9  552.55   21.13   1
  -3   1  -9  583.04   25.55   2
  -3  -1  -9  617.24   23.65   2
  -5   1  -9  123.47   12.17   2
  -5  -1  -9  140.42   11.34   2
  -7  -1  -9  225.13   13.31   2
  -7   1  -9  197.61   14.66   2
  -9   1  -9  104.57   11.05   2
 -11   1  -9   42.93    8.51   2
 -13   1  -9  277.32   17.86   2
 -18   2   9   23.65    8.27   1
 -18  -2   9   20.07    8.16   1
  18   2  -9   27.99    9.95   2
  16   2  -9   -5.27    6.03   2
 -16  -2   9   -1.46    4.91   1
 -16   2   9    6.16    5.69   1
 -14  -2   9   64.36    9.83   1
 -14   2   9   59.58   10.05   1
  14   2  -9   49.31   11.01   2
 -12  -2   9  370.45   20.30   1
 -12   2   9  411.92   22.01   1
  12  -2  -9  388.49   21.12   2
  12   2  -9  351.99   22.21   2
  10  -2  -9  138.80   12.62   2
 -10  -2   9  137.58   12.20   1
  10   2  -9  119.68   13.41   2
 -10   2   9  125.82   12.28   1
  -8   2   9   82.68   10.19   1
   8  -2  -9  106.98   10.92   2
  -8  -2   9   75.38    9.20   1
   8   2  -9   86.45   11.83   2
  -6  -2   9  367.74   17.41   1
   6  -2  -9  360.43   18.24   2
   6   2  -9  364.87   20.88   2
   4   2  -9   82.33   11.19   2
  -4  -2   9   62.12    6.99   1
   4  -2  -9   52.31    7.96   2
  -4   2   9   59.94    8.86   1
   2  -2  -9  177.52   12.68   2
  -2  -2   9  175.11   10.12   1
   2   2  -9  170.63   14.77   2
  -2   2   9  160.50   12.91   1
   0  -2   9  366.11   14.22   1
   0  -2  -9  360.56   17.72   2
   0   2   9  366.91   18.30   1
   0   2  -9  411.67   21.85   2
  -2   2  -9    6.25    7.16   2
   2   2   9   -2.21    5.30   1
  -2  -2  -9   -4.50    5.08   2
  -4  -2  -9  206.49   12.70   2
  -4   2  -9  221.94   16.61   2
   4   2   9  214.30   14.09   1
  -6   2  -9   40.21    8.78   2
  -8   2  -9   42.90    8.87   2
 -10   2  -9   21.05    6.98   2
 -12   2  -9   -3.96    4.85   2
 -14   2  -9   -4.96    4.86   2
  19   3  -9   13.95    9.42   2
 -19   3   9   -2.62    6.30   1
 -17  -3   9   -3.74    5.21   1
  17   3  -9    2.79    7.59   2
 -17   3   9   -0.27    6.20   2
 -17   3   9    5.16    6.23   1
  15   3  -9    4.63    7.51   2
 -15  -3   9    2.14    5.78   1
 -15   3   9    0.57    5.67   1
 -15   3   9   -1.45    5.55   2
  13   3  -9    7.59    7.30   2
 -13   3   9   -1.27    4.71   1
 -13  -3   9   -4.34    4.07   1
  11   3  -9   86.63   12.48   2
 -11   3   9   97.05   11.86   1
 -11  -3   9   91.52   10.74   1
   9  -3  -9  244.79   15.42   2
  -9  -3   9  249.25   15.44   1
  -9   3   9  255.06   17.16   1
   9   3  -9  248.41   18.31   2
  -7   3   9   -3.16    4.89   1
  -7  -3   9   -0.71    3.63   1
   7  -3  -9   -0.03    4.76   2
   7   3  -9   -0.05    6.58   2
   5   3  -9  210.78   16.86   2
   5  -3  -9  236.71   13.87   2
  -5  -3   9  192.22   12.09   1
  -5   3   9  194.62   14.91   1
   3   3  -9   10.65    8.04   2
  -3   3   9   16.02    7.26   1
   3  -3  -9    8.43    5.76   2
  -3  -3   9   18.93    4.76   1
  -1   3   9  116.02   12.26   1
  -1  -3   9  106.66    7.78   1
   1   3  -9  106.21   12.87   2
   1  -3  -9  113.28   10.08   2
   1   3   9   59.35   10.21   1
  -1  -3  -9   79.05    8.32   2
  -1   3  -9   87.33   11.99   2
  -3   3  -9   25.67    8.77   2
   3   3   9   36.45    8.80   1
  -5   3  -9   79.54   11.22   2
   5   3   9   71.22   10.53   1
  -7   3  -9   73.73   10.78   2
  -9   3  -9    4.77    5.96   2
 -11   3  -9   23.28    7.74   2
 -13   3  -9   -3.75    5.84   2
 -15   3  -9   -5.46    5.27   2
 -18   4   9   37.48   10.49   1
 -18   4   9   55.64   11.99   2
  18   4  -9   41.92   12.72   2
 -16  -4   9   80.81   11.97   1
 -16   4   9   82.63   12.41   1
  16   4  -9  110.89   15.84   2
 -16   4   9   92.16   13.15   2
 -14   4   9   -8.05    4.91   2
  14   4  -9   -1.85    7.27   2
 -14  -4   9    0.52    5.13   1
 -14   4   9    6.60    6.52   1
 -12  -4   9    1.39    4.61   1
  12   4  -9    4.10    7.20   2
 -12   4   9   -1.94    4.33   2
 -12   4   9    3.47    6.30   1
 -10  -4   9    1.16    4.19   1
 -10   4   9    0.01    5.84   1
  10   4  -9    9.33    7.33   2
   8   4  -9   19.79    8.68   2
  -8   4   9   28.48    8.34   1
   8  -4  -9   23.95    6.13   2
  -8  -4   9   25.52    6.27   1
   6   4  -9  396.81   23.41   2
  -6   4   9  433.25   23.12   1
   6  -4  -9  411.83   18.59   2
  -6  -4   9  435.64   19.37   1
   4   4  -9  128.54   14.43   2
  -4  -4   9  137.91   10.26   1
  -4   4   9  131.17   13.92   1
   4  -4  -9  139.85   10.78   2
  -2   4   9   51.60   10.32   1
   2   4  -9   46.19   10.02   2
  -2  -4   9   45.69    6.21   1
   0   4  -9  346.47   21.36   2
   0   4   9  326.76   20.55   1
   2   4   9    2.78    6.93   1
  -2   4  -9   -3.00    6.31   2
  -4   4  -9  154.81   15.48   2
   4   4   9  150.17   15.45   1
  -6   4  -9  277.25   19.08   2
   6   4   9  275.30   19.78   1
  -8   4  -9   24.67    8.48   2
 -10   4  -9  125.06   13.84   2
 -12   4  -9  123.26   13.98   2
 -14   4  -9   -0.64    5.80   2
  17   5  -9    6.05   10.19   2
 -17   5   9    1.58    8.04   2
 -17   5   9   18.72    8.88   1
 -15   5   9   -4.54    6.70   1
 -15   5   9   -3.12    5.83   2
  15   5  -9    4.72    8.59   2
 -15  -5   9    0.44    5.34   1
 -13  -5   9   -8.94    4.15   1
  13   5  -9   -9.13    7.16   2
 -13   5   9   -0.43    6.23   1
 -13   5   9   -6.90    4.98   2
 -11   5   9   17.15    8.28   1
  11   5  -9   10.26    8.79   2
 -11   5   9   21.13    6.85   2
 -11  -5   9   20.86    7.20   1
   9   5  -9  116.04   14.59   2
  -9   5   9  104.63   13.39   1
  -9  -5   9   93.34   10.76   1
  -7   5   9   -8.86    5.21   1
  -7  -5   9    0.16    4.13   1
   7   5  -9   11.83    8.61   2
   7  -5  -9    9.04    5.12   2
  -5  -5   9    8.80    4.56   1
   5   5  -9    4.33    7.94   2
  -5   5   9   -5.00    6.28   1
   3   5  -9   46.18   10.53   2
  -3  -5   9   49.95    7.11   1
  -3   5   9   58.83   11.79   1
   1   5  -9   37.58    9.91   2
  -1   5   9   33.19   10.08   1
   1   5   9  162.73   16.86   1
  -1   5  -9  181.94   16.97   2
   3   5   9   66.68   12.98   1
  -3   5  -9   50.40   10.69   2
   5   5   9   38.72   11.68   1
  -5   5  -9   51.01   10.61   2
  -7   5  -9    4.03    6.98   2
   7   5   9   29.89   11.56   1
  -9   5  -9   13.48    7.53   2
 -11   5  -9   11.37    7.69   2
 -14  -6   9  122.93   14.64   1
  14   6  -9   80.46   15.71   2
 -14   6   9  130.48   14.35   2
 -14   6   9  112.54   15.64   1
 -12  -6   9  130.17   14.08   1
  12   6  -9  136.43   17.42   2
 -12   6   9  101.27   14.46   1
 -10  -6   9   63.61   10.08   1
  10   6  -9   62.93   12.93   2
  -8  -6   9   92.90   10.92   1
   8   6  -9   86.75   13.51   2
  -8   6   9   75.74   13.01   1
   6   6  -9  111.13   14.54   2
  -6  -6   9  100.28   10.80   1
  -6   6   9   78.08   13.39   1
  -4   6   9   -0.23    7.65   1
   4   6  -9   10.52    7.87   2
  -4  -6   9   15.05    5.99   1
   2   6  -9   84.43   13.29   2
  -2   6   9   96.58   15.04   1
   0   6  -9  146.37   16.52   2
   0   6   9  165.94   18.70   1
  -2   6  -9   -3.25    6.54   2
   2   6   9   -3.68    8.53   1
   4   6   9   44.42   12.56   1
  -4   6  -9   32.08    9.78   2
  -6   6  -9   37.19   10.65   2
   6   6   9   46.10   12.89   1
   8   6   9   34.05   12.87   1
  -8   6  -9   29.37    9.85   2
 -10   6  -9   -1.54    7.25   2
 -13   7   9    5.77    9.44   1
 -13  -7   9   19.82    8.65   1
  13   7  -9   11.98   10.55   2
 -11  -7   9   14.66    7.45   1
  11   7  -9   -1.98    8.73   2
 -11   7   9   -5.22    7.53   1
  -9  -7   9   13.58    6.96   1
  -9   7   9   13.63    9.86   1
   9   7  -9   28.51   11.53   2
  -7  -7   9   -2.36    5.26   1
   7   7  -9   -4.44    7.56   2
  -7   7   9    1.65    8.96   1
  -5   7   9   -3.57    8.56   1
  -5  -7   9    0.42    5.68   1
   5   7  -9   -3.53    8.16   2
  -3   7   9   28.60   11.57   1
   3   7  -9   36.57   11.07   2
  -1   7   9   45.95   13.28   1
   1   7  -9   23.12   10.11   2
   1   7   9   77.05   15.75   1
  -1   7  -9   90.18   14.37   2
   3   7   9  121.84   17.94   1
  -3   7  -9  106.88   15.04   2
  -5   7  -9   10.63    8.87   2
   5   7   9   45.56   14.31   1
  -7   7  -9   14.84    9.77   2
   7   7   9   38.11   14.46   1
 -10  -8   9  -14.27    5.61   1
  10   8  -9   -7.15    8.73   2
 -10   8   9   -1.38    9.21   1
  -8   8   9    6.49   11.22   1
   8   8  -9    5.59    9.75   2
   6   8  -9    2.42   10.18   2
   6   8  -9   12.58    7.20   1
  -6   8   9   -6.61    9.30   1
  -4   8   9   -2.54    9.73   1
   4   8  -9   -7.94    8.67   2
  -2   8   9   -4.10    9.21   1
   2   8  -9   11.11    9.73   2
   0   8  -9   -9.36    7.16   2
   0   8   9    5.42   11.57   1
   2   8   9   -2.41   11.06   1
  -2   8  -9    0.91    7.76   2
   4   8   9  -16.58   10.83   1
  -4   8  -9    6.03    9.13   2
   6   8   9   29.61   14.22   1
   5   9  -9   29.31   12.92   2
   3   9  -9  101.30   16.35   2
   1   9  -9   -2.71    9.52   2
  -1   9  -9   10.66   10.59   2
  18   0 -10   80.18   13.97   2
 -18   0  10   88.94   13.17   1
 -16   0  10  117.37   13.83   1
  16   0 -10  129.61   15.88   2
 -14   0  10   61.91   10.12   1
  14   0 -10   49.34   10.76   2
  12   0 -10   20.87    8.05   2
 -12   0  10   11.19    6.30   1
 -10   0  10  155.84   13.42   1
  10   0 -10  149.36   14.33   2
  -8   0  10    1.07    4.23   1
   8   0 -10   -7.14    5.35   2
  -6   0  10  418.21   19.92   1
   6   0 -10  414.10   22.01   2
   4   0 -10  911.58   33.70   2
  -4   0  10  920.62   31.33   1
   2   0 -10  262.70   17.65   2
  -2   0  10  246.18   13.70   1
   0   0 -10  783.92   30.58   2
   0   0  10  791.53   26.17   1
   2   0  10  998.72   29.79   1
  -2   0 -10 1004.85   35.28   2
  -4   0 -10   30.64    7.87   2
  -6   0 -10   49.40    8.71   2
  -8   0 -10   34.59    7.75   2
 -10   0 -10  137.95   12.29   2
 -19   1  10    4.10    6.29   1
  17  -1 -10   10.20    8.37   2
 -17   1  10    1.12    5.97   1
 -17  -1  10   -4.04    4.91   1
  17   1 -10    5.54    7.39   2
  15  -1 -10   62.42   11.36   2
 -15   1  10   94.31   12.56   1
  15   1 -10   72.23   12.56   2
 -15  -1  10   94.56   12.12   1
  13   1 -10  139.21   15.21   2
 -13   1  10  136.27   13.62   1
  13  -1 -10  140.49   14.41   2
 -13  -1  10  115.81   12.43   1
 -11   1  10   22.09    7.18   1
  11   1 -10   28.36    9.45   2
 -11  -1  10   14.56    6.40   1
  11  -1 -10   25.98    8.18   2
   9   1 -10    7.81    6.85   2
   9  -1 -10   -5.69    4.79   2
  -9   1  10   -4.81    3.90   1
  -9  -1  10   -5.28    3.08   1
   7   1 -10   47.76   10.05   2
  -7  -1  10   30.30    6.77   1
   7  -1 -10   60.44    9.36   2
  -7   1  10   37.76    7.59   1
   5  -1 -10    8.71    6.99   2
  -5   1  10    3.90    5.33   1
  -5  -1  10    5.28    4.33   1
   5   1 -10    7.01    7.05   2
   3  -1 -10   -5.76    6.11   2
  -3   1  10   -3.74    4.26   1
  -3  -1  10    4.04    4.04   1
   3   1 -10    2.21    6.96   2
  -1  -1  10  211.28   11.84   1
  -1   1  10  209.64   13.15   1
   1   1 -10  193.59   16.35   2
   1  -1 -10  254.18   15.92   2
   1   1  10   85.77    9.06   1
   1  -1  10   87.91    7.13   1
  -1   1 -10   97.04   11.67   2
  -1  -1 -10   75.28   10.13   2
  -3  -1 -10   10.94    6.56   2
  -3   1 -10    5.25    6.97   2
  -5   1 -10    3.90    6.35   2
  -5  -1 -10   -1.01    5.18   2
  -7   1 -10    4.52    6.42   2
  -9   1 -10   -0.07    5.68   2
 -11   1 -10  104.23   11.97   2
 -18  -2  10    9.46    7.21   1
  18  -2 -10   26.67    9.80   2
 -18   2  10   14.01    7.22   1
  18   2 -10   13.74    8.90   2
  16   2 -10   -0.74    6.59   2
 -16  -2  10    5.52    6.04   1
  16  -2 -10   -1.27    6.20   2
 -16   2  10   -1.53    5.86   1
  14   2 -10   21.97    8.98   2
 -14  -2  10    7.65    5.62   1
 -14   2  10    3.05    6.04   1
  14  -2 -10    8.87    6.54   2
  12   2 -10  220.18   18.96   2
 -12   2  10  159.66   14.96   1
  12  -2 -10  188.78   15.31   2
 -10  -2  10  104.78   11.09   1
 -10   2  10   88.43   11.34   1
  10  -2 -10  107.02   11.64   2
  10   2 -10  109.13   13.74   2
   8   2 -10    3.90    6.73   2
  -8   2  10    0.12    4.76   1
  -8  -2  10    3.05    4.35   1
   8  -2 -10    1.36    5.28   2
  -6   2  10    1.46    4.95   1
  -6  -2  10   11.15    5.03   1
   6   2 -10    7.12    8.29   2
   6  -2 -10   -0.52    5.21   2
   4  -2 -10  123.64   11.95   2
   4   2 -10  139.24   14.23   2
  -4   2  10  130.66   12.28   1
  -4  -2  10  122.57    9.56   1
   2   2 -10   -4.84    6.49   2
  -2  -2  10    7.23    3.89   1
  -2   2  10   -2.85    5.33   1
   2  -2 -10   11.23    6.73   2
   0  -2 -10   13.89    6.65   2
   0   2  10   -2.29    5.22   1
   0  -2  10    8.41    3.42   1
   0   2 -10   10.13    7.41   2
  -2  -2 -10   -1.95    5.65   2
   2   2  10    2.70    5.23   1
  -2   2 -10   -2.77    6.78   2
  -4   2 -10  295.83   19.11   2
  -6   2 -10  186.67   15.29   2
  -8   2 -10  135.50   13.32   2
 -10   2 -10    1.37    5.75   2
 -12   2 -10   58.20   10.43   2
 -14   2 -10   -1.93    6.30   2
  17   3 -10   22.28   10.75   2
 -17  -3  10   29.62    9.12   1
 -17   3  10   16.51    8.12   1
  15  -3 -10   43.60    9.60   2
 -15   3  10   22.32    8.45   1
  15   3 -10   30.20   10.68   2
 -15  -3  10   31.28    8.52   1
  13  -3 -10   15.20    7.18   2
 -13  -3  10   17.90    6.61   1
  13   3 -10    6.57    8.07   2
 -13   3  10    6.94    6.60   1
 -11  -3  10   10.39    5.99   1
 -11   3  10    3.65    6.03   1
  11  -3 -10    4.18    5.85   2
  11   3 -10    6.12    7.88   2
   9  -3 -10  259.62   16.51   2
  -9  -3  10  235.09   15.64   1
   9   3 -10  270.80   19.74   2
   7  -3 -10  155.51   12.63   2
  -7   3  10  144.94   14.08   1
   7   3 -10  155.47   15.42   2
  -7  -3  10  150.33   11.98   1
   5   3 -10   16.48    8.48   2
   5  -3 -10   23.43    6.75   2
  -5  -3  10    9.58    4.68   1
  -5   3  10   12.73    6.65   1
   3   3 -10  127.03   14.49   2
   3  -3 -10  146.46   12.16   2
  -3  -3  10  161.99   10.57   1
  -3   3  10  164.33   14.45   1
  -1   3  10   67.46   10.16   1
   1   3 -10   76.00   11.68   2
  -1  -3  10   73.65    7.22   1
   1  -3 -10   72.82    9.36   2
   1   3  10   96.30   11.78   1
  -1   3 -10   92.23   12.49   2
   3   3  10  152.49   13.91   1
  -3   3 -10  136.52   14.41   2
  -5   3 -10  119.07   13.52   2
  -7   3 -10    2.13    6.15   2
  -9   3 -10   55.08   10.28   2
 -11   3 -10   18.93    7.85   2
 -13   3 -10    4.02    6.97   2
 -16  -4  10   10.00    6.72   1
 -16   4  10    1.67    6.88   1
  16   4 -10    0.97    9.12   2
 -14   4  10    2.17    6.48   1
 -14  -4  10   -3.46    4.77   1
  14   4 -10   11.16    9.07   2
 -12   4  10    0.79    5.85   1
  12   4 -10    5.25    7.98   2
 -12  -4  10    0.63    5.08   1
  12  -4 -10   10.49    6.19   2
  10   4 -10   -0.06    6.60   2
  10  -4 -10   17.34    6.54   2
 -10  -4  10    3.91    4.83   1
 -10   4  10    5.50    6.56   1
  -8  -4  10   15.96    5.72   1
  -8   4  10   10.01    7.14   1
   8   4 -10    3.82    7.69   2
   8  -4 -10   16.27    6.41   2
   6   4 -10   -1.90    6.55   2
   6  -4 -10    3.67    5.08   2
  -6  -4  10    0.41    3.75   1
  -6   4  10   -2.17    5.81   1
   4   4 -10    6.65    7.39   2
  -4   4  10   -1.30    6.07   1
  -4  -4  10    5.39    4.14   1
  -2  -4  10   11.17    4.30   1
   2   4 -10   13.41    7.92   2
  -2   4  10   -2.51    6.27   1
   0   4 -10   48.05   10.52   2
   0   4  10   47.78   10.17   1
   2   4  10   19.56    8.88   1
  -2   4 -10   28.52    9.37   2
  -4   4 -10   37.40   10.30   2
   4   4  10   17.30    8.54   1
  -6   4 -10    4.87    6.84   2
  -8   4 -10    3.81    7.07   2
 -10   4 -10    0.00    6.59   2
 -12   4 -10    5.81    7.42   2
  15   5 -10   82.30   15.30   2
 -15   5  10   99.00   13.46   2
 -15  -5  10  100.58   13.70   1
 -15   5  10   80.35   13.53   1
  13   5 -10   85.14   15.27   2
 -13   5  10   85.70   13.28   1
 -13  -5  10   84.76   11.98   1
 -11  -5  10   -6.03    4.33   1
  11  -5 -10    2.72    5.17   2
 -11   5  10   -3.50    6.30   1
  11   5 -10    2.13    8.75   2
  -9   5  10  249.29   19.70   1
   9   5 -10  195.84   19.12   2
  -9  -5  10  226.34   15.79   1
   7   5 -10  120.78   15.39   2
  -7  -5  10   97.02   10.77   1
  -7   5  10   94.39   13.30   1
  -5  -5  10    6.61    4.83   1
  -5   5  10   -0.71    6.80   1
   5   5 -10   -1.38    7.24   2
  -3  -5  10  199.26   13.17   1
   3   5 -10  202.80   18.58   2
  -3   5  10  220.86   19.46   1
  -1   5  10   64.88   12.13   1
   1   5 -10   61.76   12.15   2
  -1   5 -10   22.14    9.47   2
   1   5  10   17.84    9.87   1
   3   5  10  129.75   16.35   1
  -3   5 -10   75.72   12.86   2
  -5   5 -10   61.51   11.90   2
   5   5  10   39.54   11.33   1
  -7   5 -10    2.81    7.76   2
  -9   5 -10   64.68   11.95   2
 -11   5 -10   18.06    9.32   2
  14   6 -10    1.84    9.86   2
 -14  -6  10   12.53    7.78   1
 -14   6  10   10.76    8.90   1
 -12   6  10    9.97    8.96   1
 -12  -6  10   27.54    8.76   1
  12   6 -10   13.76   10.16   2
  10   6 -10    8.98    9.62   2
 -10   6  10   19.35    9.94   1
 -10  -6  10    9.42    6.69   1
   8   6 -10   -3.58    8.37   2
  -8  -6  10   -0.06    5.02   1
  -8   6  10   -9.53    6.59   1
   6   6 -10   -5.74    7.96   2
  -6   6  10    1.92    7.65   1
  -6  -6  10    1.13    4.65   1
  -4  -6  10    8.99    5.69   1
   4   6 -10   10.25    8.85   2
  -4   6  10   13.49   10.02   1
   2   6 -10   18.75    9.40   2
  -2   6  10   -7.44    7.18   1
   0   6  10   10.06   10.35   1
   0   6 -10   35.55   10.89   2
  -2   6 -10   32.08   10.59   2
   2   6  10   27.10   12.04   1
   4   6  10   47.10   12.78   1
  -4   6 -10   56.19   11.91   2
   6   6  10   29.48   12.10   1
  -6   6 -10   34.85   10.88   2
  -8   6 -10   17.46    9.78   2
  11   7 -10   -4.87   10.42   2
 -11  -7  10    3.05    6.81   1
 -11   7  10  -10.17    8.14   1
   9   7 -10   -8.93    8.32   2
  -9   7  10    1.90    8.64   1
  -9  -7  10    7.61    6.81   1
  -7   7  10    7.82   10.21   1
   7   7 -10   18.34   10.89   2
  -7  -7  10    6.36    6.50   1
   5   7 -10    3.64    9.01   2
  -5   7  10   -7.62    8.24   1
   3   7 -10    9.97   10.03   2
  -3   7  10   14.53   10.21   1
   1   7 -10   15.90    9.73   2
  -1   7  10   16.94   11.81   1
  -1   7 -10   -1.31    8.85   2
   1   7  10   -3.67   10.16   1
   3   7  10    6.35   10.75   1
  -3   7 -10    8.47    8.57   2
   5   7  10   -8.81    9.62   1
  -5   7 -10  -13.95    6.35   2
   8   8 -10    7.76   10.90   2
   6   8 -10  103.41   16.61   2
  -6   8  10   51.39   14.65   1
   4   8 -10   54.59   14.06   2
  -4   8  10   39.63   14.51   1
  -2   8  10   -0.72   11.31   1
   2   8 -10   -6.17    8.87   2
   0   8 -10  117.52   17.31   2
   0   8  10   77.59   16.94   1
   2   8  10   80.94   18.22   1
  -2   8 -10  101.97   15.90   2
   4   8  10  -18.17   11.71   1
  16   0 -11  -13.41    5.59   2
 -16   0  11   -5.41    5.02   1
 -14   0  11   -1.11    4.46   1
  14   0 -11   -2.51    6.04   2
  12   0 -11    0.46    6.63   2
 -12   0  11   -3.92    4.13   1
  10   0 -11   12.81    7.56   2
 -10   0  11    0.23    4.72   1
   8   0 -11   -4.57    6.25   2
  -8   0  11    0.19    4.88   1
  -6   0  11    1.11    4.59   1
   6   0 -11   11.09    7.36   2
   4   0 -11   -7.98    5.76   2
  -4   0  11    2.14    4.20   1
   2   0 -11    1.76    6.86   2
  -2   0  11    2.21    4.20   1
   0   0  11   -3.50    3.39   1
   0   0 -11   -1.68    6.38   2
  -2   0 -11   -7.81    5.31   2
  -4   0 -11   -4.69    5.41   2
  -6   0 -11   -6.60    5.25   2
  -8   0 -11    6.18    6.26   2
 -17  -1  11   19.04    8.27   1
 -17   1  11    4.70    6.70   1
  17  -1 -11   17.56    8.97   2
  17   1 -11   10.33    8.59   2
  15  -1 -11   18.32    8.76   2
 -15  -1  11   18.12    7.72   1
 -15   1  11   21.04    8.25   1
  15   1 -11   12.37    8.40   2
  13   1 -11  201.74   18.72   2
 -13  -1  11  168.01   15.56   1
 -13   1  11  192.11   16.53   1
  13  -1 -11  183.71   16.90   2
 -11  -1  11   36.16    8.49   1
 -11   1  11   40.23    8.93   1
  11  -1 -11   44.66   10.06   2
  11   1 -11   37.60   10.33   2
  -9   1  11   39.58    8.56   1
   9  -1 -11   27.68    8.25   2
   9   1 -11   30.23    9.85   2
  -9  -1  11   28.66    7.20   1
  -7  -1  11  327.82   17.92   1
  -7   1  11  297.06   17.99   1
   7   1 -11  326.75   20.85   2
   7  -1 -11  333.78   20.13   2
  -5  -1  11    4.97    4.28   1
   5   1 -11    8.74    8.02   2
   5  -1 -11    1.42    6.40   2
  -5   1  11    4.98    5.10   1
  -3   1  11  127.72   11.41   1
  -3  -1  11  123.00   10.15   1
   3   1 -11  120.46   14.07   2
   3  -1 -11  149.92   13.59   2
  -1   1  11   44.08    7.40   1
  -1  -1  11   54.60    7.05   1
   1   1 -11   60.19   11.11   2
   1  -1 -11   57.30   10.14   2
  -1   1 -11   59.64   10.87   2
   1   1  11   67.86    8.38   1
  -1  -1 -11   53.99    9.57   2
  -3  -1 -11   72.03   10.38   2
  -3   1 -11   58.59   10.80   2
  -5   1 -11   45.87    9.56   2
  -7   1 -11   18.15    8.01   2
  -9   1 -11   41.71    9.24   2
 -11   1 -11   -4.01    5.60   2
 -16   2  11   39.00    9.95   1
  16  -2 -11   43.98   10.86   2
  16   2 -11   33.38   11.30   2
 -16  -2  11   27.22    8.94   1
 -14   2  11    2.59    6.06   1
  14  -2 -11    8.02    6.70   2
  14   2 -11    6.71    8.03   2
 -14  -2  11   15.87    7.30   1
  12   2 -11   12.89    8.25   2
 -12   2  11    1.92    5.39   1
 -12  -2  11   -0.29    4.85   1
  12  -2 -11    6.04    6.28   2
  10  -2 -11   15.82    7.18   2
  10   2 -11   17.33    9.39   2
 -10  -2  11    9.58    5.65   1
 -10   2  11   15.94    6.74   1
   8  -2 -11   45.77    9.17   2
  -8  -2  11   38.37    7.83   1
   8   2 -11   36.19   10.00   2
  -8   2  11   30.64    8.01   1
   6  -2 -11   20.73    7.58   2
  -6  -2  11   29.10    6.63   1
   6   2 -11   18.28    8.80   2
  -6   2  11   29.38    7.91   1
   4   2 -11   77.39   12.29   2
  -4  -2  11   68.32    8.14   1
   4  -2 -11   89.30   11.08   2
  -4   2  11   81.18   10.69   1
   2   2 -11   20.85    8.73   2
  -2  -2  11   19.64    4.83   1
  -2   2  11   16.67    6.93   1
   2  -2 -11   29.85    8.02   2
   0   2  11  148.71   12.54   1
   0  -2 -11  171.00   13.98   2
   0   2 -11  172.22   15.93   2
   2   2  11  152.49   12.69   1
  -2   2 -11  115.02   13.88   2
  -4   2 -11   20.20    8.71   2
  -6   2 -11   65.25   10.76   2
  -8   2 -11   53.63   10.59   2
 -10   2 -11   -2.47    6.24   2
 -12   2 -11   28.88    9.11   2
  17  -3 -11   37.90   10.03   2
  15   3 -11    1.99    8.65   2
 -15  -3  11    7.41    6.27   1
 -15   3  11   -2.28    6.41   1
  15  -3 -11    0.05    6.11   2
  13   3 -11   13.21    8.84   2
 -13   3  11    6.26    6.44   1
  13  -3 -11   11.68    7.17   2
 -13  -3  11   10.76    6.31   1
 -11  -3  11   -2.23    4.08   1
  11  -3 -11    2.78    5.95   2
 -11   3  11   -0.32    5.57   1
  11   3 -11    2.85    7.46   2
   9  -3 -11    4.15    5.54   2
   9   3 -11   -5.32    7.44   2
  -9  -3  11    1.66    4.60   1
  -9   3  11   -2.01    4.85   1
  -7   3  11   51.15    9.60   1
  -7  -3  11   64.57    9.08   1
   7  -3 -11   46.76    9.12   2
   7   3 -11   54.11   12.05   2
  -5  -3  11   98.34    9.73   1
   5  -3 -11  105.99   11.36   2
   5   3 -11   79.42   13.22   2
  -5   3  11   86.00   11.51   1
  -3   3  11   19.17    7.73   1
  -3  -3  11   14.92    4.92   1
   3  -3 -11   19.44    7.54   2
   3   3 -11   19.38    9.14   2
  -1   3  11  150.68   14.32   1
   1   3 -11  168.93   16.33   2
  -1   3 -11   25.48   10.09   2
   1   3  11   22.87    8.22   1
   3   3  11   70.58   10.86   1
  -3   3 -11   65.97   12.25   2
  -5   3 -11   70.46   12.11   2
  -7   3 -11   30.74    9.36   2
  -9   3 -11   38.98   10.10   2
 -11   3 -11   82.89   12.53   2
  16  -4 -11   65.39   11.84   2
  14   4 -11   20.68   10.66   2
 -14  -4  11    7.59    6.27   1
  14  -4 -11    1.68    5.87   2
 -14   4  11   -2.66    5.72   1
 -12  -4  11   20.63    7.42   1
  12   4 -11   25.86   10.80   2
  12  -4 -11   24.14    7.35   2
 -12   4  11   23.29    8.85   1
 -10  -4  11  203.63   15.28   1
 -10   4  11  161.66   16.30   1
  10  -4 -11  203.00   15.46   2
  10   4 -11  198.44   19.37   2
  -8  -4  11   13.13    6.14   1
  -8   4  11   13.55    7.72   1
   8   4 -11   39.32   11.52   2
   8  -4 -11   28.54    7.52   2
  -6   4  11  111.53   13.98   1
   6   4 -11   93.12   13.95   2
  -6  -4  11  130.02   11.53   1
  -4  -4  11  310.87   16.16   1
  -4   4  11  275.11   19.47   1
   4   4 -11  303.20   22.05   2
   2   4 -11   86.64   13.42   2
  -2   4  11   93.48   13.00   1
   0   4  11    3.12    6.98   1
   0   4 -11   -0.70    7.58   2
   2   4  11   69.90   12.38   1
  -2   4 -11   56.12   12.56   2
  -4   4 -11   49.93   11.46   2
  -6   4 -11   62.20   11.94   2
  -8   4 -11   34.25   10.17   2
 -10   4 -11  -10.69    6.30   2
  15  -5 -11   24.23    8.55   2
 -13   5  11   10.10    7.85   1
  13  -5 -11    5.17    6.33   2
 -13  -5  11    5.68    6.57   1
  13   5 -11    1.83    9.20   2
  11   5 -11   11.32   10.48   2
 -11  -5  11    0.45    4.98   1
 -11   5  11   -1.91    6.43   1
   9   5 -11    5.39    8.40   2
  -9  -5  11    6.22    5.74   1
  -9   5  11   -3.95    6.65   1
  -7  -5  11    5.80    5.40   1
  -7   5  11    5.68    7.54   1
   7   5 -11    6.05    8.46   2
  -5   5  11   13.53    8.01   1
  -5  -5  11   28.67    6.67   1
   5   5 -11   18.44    9.58   2
  -3   5  11   -2.91    7.27   1
   3   5 -11   -1.49    7.83   2
  -1   5  11   33.96   11.46   1
   1   5 -11   35.12   11.07   2
   1   5  11   -7.19    7.39   1
  -1   5 -11   -2.81    8.12   2
  -3   5 -11   30.84   10.43   2
   3   5  11    9.36    9.23   1
  -5   5 -11   14.03    9.04   2
  -7   5 -11    7.81    9.13   2
  -9   5 -11   11.38    8.72   2
  12   6 -11    1.13   10.01   2
 -12   6  11   -4.05    7.70   1
 -12  -6  11    2.05    6.00   1
 -10  -6  11   10.47    7.27   1
 -10   6  11   -1.11    8.13   1
  10   6 -11   18.14   11.97   2
  -8   6  11    6.44    8.14   1
  -8  -6  11    7.70    5.96   1
   8   6 -11   21.54   11.74   2
  -6  -6  11   11.74    6.35   1
   6   6 -11    9.03    9.25   2
  -6   6  11   -2.11    7.48   1
   4   6 -11   -1.26    7.55   2
  -4   6  11   23.14   11.26   1
  -2   6  11    2.45    8.78   1
   2   6 -11    3.97    8.55   2
   0   6 -11   19.90   10.38   2
   0   6  11    9.55    9.73   1
   2   6  11   80.42   15.20   1
  -2   6 -11   87.10   14.87   2
   4   6  11   -6.06    9.76   1
  -4   6 -11    2.09    8.01   2
  -6   6 -11    4.88    8.62   2
  -9  -7  11   -6.26    5.91   1
   9   7 -11    7.91   10.46   2
  -7  -7  11   71.79   11.43   1
  -7   7  11   53.41   13.17   1
   7   7 -11   66.32   14.74   2
  -5   7  11    1.16    9.23   1
   5   7 -11   -5.15    8.66   2
   3   7 -11   -5.79    8.56   2
  -3   7  11    1.06    8.33   1
  -1   7  11   38.71   13.35   1
   1   7 -11   19.95   11.53   2
  -1   7 -11    0.52    8.67   2
   1   7  11  -13.12    9.58   1
  -3   7 -11    3.20    9.13   2
   3   7  11   -1.11   10.21   1
   5   7  11  -10.78   10.97   1
  16   0 -12   79.41   14.05   2
 -16   0  12   54.57   11.31   1
  14   0 -12  191.86   19.13   2
 -12   0  12   30.42    8.42   1
  12   0 -12   35.09   10.12   2
  10   0 -12   16.24    8.32   2
 -10   0  12    6.46    5.74   1
   8   0 -12   49.63   10.87   2
  -8   0  12   47.25    8.74   1
   6   0 -12   32.88    9.73   2
  -6   0  12   23.28    7.09   1
  -4   0  12   11.42    5.46   1
   4   0 -12    3.43    7.96   2
  -2   0  12  373.89   18.50   1
   2   0 -12  393.33   23.22   2
   0   0 -12   53.71   10.33   2
  -2   0 -12  143.90   14.40   2
  -4   0 -12  124.65   13.56   2
  -6   0 -12   -4.60    5.91   2
 -15  -1  12    7.65    6.61   1
  15   1 -12   -1.49    7.46   2
 -15   1  12   -6.22    4.79   1
  15  -1 -12    9.79    8.27   2
  13  -1 -12   10.36    8.00   2
 -13   1  12    4.37    5.73   1
 -13  -1  12    0.35    5.61   1
  13   1 -12    6.90    8.80   2
  11  -1 -12   20.75    8.57   2
  11   1 -12   21.46   10.03   2
 -11   1  12   18.17    7.29   1
 -11  -1  12   17.40    6.92   1
  -9  -1  12    5.90    5.17   1
   9   1 -12    5.11    7.56   2
  -9   1  12   16.32    6.91   1
   9  -1 -12    3.26    6.69   2
   7  -1 -12   13.94    7.87   2
  -7  -1  12   17.28    6.16   1
   7   1 -12   17.95    8.82   2
  -7   1  12   17.21    6.74   1
  -5   1  12    8.47    5.64   1
   5  -1 -12   13.02    8.01   2
  -5  -1  12   11.62    5.41   1
   5   1 -12   -2.09    7.54   2
   3  -1 -12  260.72   18.81   2
  -3   1  12  253.17   16.01   1
   3   1 -12  296.27   20.37   2
  -3  -1  12  246.96   14.69   1
   1   1 -12  417.41   23.77   2
  -1   1  12  382.53   19.41   1
   1  -1 -12  402.68   22.53   2
  -1   1 -12  122.33   14.38   2
  -1  -1 -12  119.46   13.62   2
  -3   1 -12   26.97    9.23   2
  -5   1 -12   -0.16    6.51   2
  -7   1 -12   -2.35    6.30   2
  -9   1 -12   13.57    8.15   2
 -16  -2  12   -2.62    5.85   1
  16  -2 -12    5.53    7.63   2
 -14  -2  12    7.85    6.41   1
 -14   2  12    0.58    6.02   1
  14  -2 -12   18.13    8.80   2
  14   2 -12   16.50   10.64   2
 -12   2  12    0.03    5.38   1
  12   2 -12    0.85    8.11   2
  12  -2 -12    7.24    6.69   2
 -12  -2  12   -0.79    5.30   1
  10   2 -12   53.11   12.56   2
 -10  -2  12   51.74    9.54   1
 -10   2  12   40.14    9.16   1
  10  -2 -12   41.04    9.68   2
   8   2 -12  180.88   17.86   2
   8  -2 -12  147.82   14.80   2
  -8  -2  12  149.21   13.48   1
  -6   2  12   -5.28    5.00   1
   6   2 -12   13.85    9.03   2
  -6  -2  12    7.16    5.31   1
   6  -2 -12   -3.91    5.69   2
   4  -2 -12   26.90    8.92   2
   4   2 -12   28.74    9.88   2
  -4   2  12   33.35    8.29   1
  -4  -2  12   30.11    6.62   1
   2  -2 -12   69.74   11.29   2
   2   2 -12   77.15   12.36   2
  -2   2  12   85.97   10.95   1
   0   2  12    0.21    5.84   1
   0   2 -12   20.82    9.15   2
  -2   2 -12   36.13   10.07   2
  -4   2 -12   39.75   10.89   2
  -6   2 -12   -0.78    7.38   2
  -8   2 -12   45.40   10.64   2
 -10   2 -12   27.74    9.95   2
 -15   3  12    2.64    7.15   1
 -15  -3  12    5.27    6.91   1
  15  -3 -12   14.17    8.73   2
  15   3 -12    7.25    9.36   2
  13  -3 -12   23.60    9.03   2
 -13   3  12   13.85    7.85   1
  13   3 -12   22.86   11.24   2
 -13  -3  12   13.37    7.04   1
 -11   3  12   83.00   12.34   1
  11  -3 -12  140.54   14.34   2
  11   3 -12  116.97   16.39   2
 -11  -3  12  117.26   13.29   1
  -9  -3  12   -1.08    4.48   1
   9  -3 -12   -2.89    5.96   2
   9   3 -12   -2.27    7.98   2
  -9   3  12    2.18    5.79   1
  -7  -3  12   76.37    9.90   1
   7  -3 -12   66.62   11.13   2
   7   3 -12   79.97   13.85   2
  -7   3  12   60.73   10.95   1
   5  -3 -12  208.60   16.08   2
  -5  -3  12  204.21   13.78   1
   5   3 -12  186.64   18.38   2
  -5   3  12  158.08   15.55   1
   3   3 -12   40.72   11.26   2
  -3   3  12   31.98    8.98   1
  -1   3  12   -9.67    5.35   1
   1   3 -12   14.60    9.54   2
   1   3  12    7.07    6.95   1
  -1   3 -12    2.88    8.56   2
  -3   3 -12   14.15    9.52   2
  -5   3 -12   75.54   12.98   2
  -7   3 -12   21.02    9.71   2
  -9   3 -12   -5.27    7.01   2
 -14  -4  12    2.71    6.25   1
 -14   4  12    0.33    7.11   1
  14  -4 -12   21.49    8.78   2
  14   4 -12    2.76    9.70   2
  12   4 -12   16.56    9.94   2
  12  -4 -12    3.54    6.60   2
 -12  -4  12   -2.75    5.34   1
 -12   4  12   -7.04    6.31   1
  10   4 -12   18.52    9.91   2
 -10   4  12    7.18    6.59   1
  10  -4 -12    6.43    6.53   2
 -10  -4  12    8.85    6.05   1
  -8   4  12   -6.25    5.83   1
   8   4 -12    9.01    8.90   2
  -8  -4  12    2.46    5.18   1
   6   4 -12    8.58    9.55   2
  -6  -4  12    4.38    4.86   1
  -6   4  12    0.56    6.18   1
   4   4 -12    5.06    8.69   2
  -4   4  12   -9.18    5.93   1
   2   4 -12   -8.19    7.41   2
  -2   4  12   -4.38    6.48   1
   0   4 -12    2.54    8.15   2
   0   4  12  -11.59    6.33   1
   2   4  12   -8.63    6.97   1
  -2   4 -12   -7.52    7.77   2
  -4   4 -12   -4.95    7.50   2
  -6   4 -12   -8.30    7.74   2
  -8   4 -12   -4.67    7.15   2
 -13  -5  12   10.54    7.81   1
  11   5 -12   34.38   13.04   2
 -11   5  12   43.99   11.26   1
 -11  -5  12   72.01   11.85   1
  -9   5  12    0.19    7.21   1
  -9  -5  12    5.46    5.72   1
   9   5 -12   13.47   10.20   2
   7   5 -12    8.43    9.61   2
  -7  -5  12   21.13    7.32   1
  -7   5  12    7.66    8.21   1
   5   5 -12   26.13   11.23   2
  -5   5  12   26.20    9.95   1
  -3   5  12   -3.56    6.87   1
   3   5 -12   10.23   10.11   2
   1   5 -12   21.03   11.35   2
  -1   5  12   42.44   11.18   1
   1   5  12   71.07   13.91   1
  -1   5 -12   71.97   14.25   2
  -3   5 -12   -4.83    7.95   2
  -5   5 -12   47.95   12.18   2
  -7   5 -12   20.06   11.25   2
 -10  -6  12    0.51    6.43   1
  10   6 -12    3.00   10.69   2
  -8   6  12   26.68   10.81   1
  -8  -6  12   38.40    9.42   1
   8   6 -12   60.45   15.29   2
   6   6 -12   -3.19    8.76   2
  -6   6  12   -2.99    8.37   1
   4   6 -12   -1.45    8.96   2
  -4   6  12   21.56   10.59   1
   2   6 -12   -2.37    8.44   2
  -2   6  12   16.39   11.06   1
   0   6 -12   -7.40    8.46   2
   0   6  12  -14.33    7.48   1
   2   6  12   -6.55    9.83   1
  -2   6 -12    0.32    8.68   2
  -4   6 -12   -6.07    8.12   2
   3   7 -12   -1.00    9.45   2
  -3   7  12   -0.47   10.48   1
  -1   7  12   69.66   15.83   1
   1   7  12   46.58   14.33   1
 -14   0  13    3.62    6.13   1
  14   0 -13   -1.14    7.99   2
 -12   0  13    6.52    6.53   1
  12   0 -13   -0.74    7.91   2
 -10   0  13   -1.53    5.07   1
  10   0 -13    8.52    8.48   2
  -8   0  13   -0.73    4.98   1
   8   0 -13    7.99    8.11   2
  -6   0  13   -2.03    4.99   1
   6   0 -13   -0.39    8.06   2
  -4   0  13   -4.72    3.74   1
   4   0 -13    0.44    7.87   2
   2   0 -13   -4.15    8.05   2
   0   0 -13   -2.32    7.21   2
  -2   0 -13   -1.71    7.45   2
  -4   0 -13   -2.58    7.44   2
 -15  -1  13   37.07   10.18   1
  15  -1 -13   51.36   12.48   2
  13   1 -13   10.94    9.36   2
  13  -1 -13    2.53    8.52   2
 -13   1  13    0.06    6.26   1
 -13  -1  13    0.41    6.10   1
  11  -1 -13   80.76   13.05   2
 -11   1  13   58.59   11.03   1
 -11  -1  13   58.30   10.61   1
  11   1 -13   33.42   11.29   2
   9  -1 -13   60.79   11.54   2
  -9   1  13   52.23   10.18   1
  -9  -1  13   64.63   10.15   1
   9   1 -13   65.16   13.23   2
  -7  -1  13   11.32    5.81   1
   7   1 -13  -11.96    6.33   2
  -7   1  13    1.06    5.54   1
   7  -1 -13   -4.34    7.34   2
   5   1 -13   86.88   13.77   2
  -5   1  13   78.75   10.90   1
   5  -1 -13  117.50   14.59   2
  -5  -1  13   89.94   10.49   1
   3   1 -13  118.13   15.21   2
   3  -1 -13  123.31   14.62   2
  -3   1  13  130.29   12.64   1
   1  -1 -13   50.24   11.34   2
   1   1 -13   49.90   11.43   2
  -1   1 -13   71.34   12.54   2
  -3   1 -13   55.37   11.94   2
  -5   1 -13   14.51    8.51   2
  -7   1 -13   43.48   10.88   2
 -14  -2  13   25.03    8.61   1
  14   2 -13    0.68    9.19   2
 -14   2  13   13.07    8.36   1
  14  -2 -13   10.24    8.09   2
 -12   2  13   13.84    7.77   1
  12   2 -13    6.68    9.05   2
  12  -2 -13   19.02    9.36   2
 -12  -2  13   19.59    7.71   1
 -10   2  13    2.67    5.97   1
  10  -2 -13    2.23    7.81   2
 -10  -2  13    3.11    5.64   1
  10   2 -13   -1.32    8.92   2
   8   2 -13   20.43   10.47   2
  -8   2  13   16.62    7.99   1
  -8  -2  13   27.41    7.64   1
   8  -2 -13   26.22    9.49   2
   6  -2 -13    3.37    7.73   2
   6   2 -13   -0.54    8.22   2
  -6  -2  13   18.35    6.70   1
  -6   2  13   27.56    8.39   1
   4  -2 -13    6.09    8.16   2
  -4   2  13    2.20    5.97   1
   4   2 -13    1.01    7.97   2
  -2   2  13    1.40    5.93   1
   2   2 -13    5.57    8.97   2
   0   2 -13   56.44   12.09   2
  -2   2 -13   19.39    9.87   2
  -4   2 -13    4.72    8.35   2
  -6   2 -13   28.10   10.29   2
  -8   2 -13   -5.50    7.99   2
  13   3 -13   17.58   11.45   2
 -13  -3  13   10.46    7.51   1
 -13   3  13    5.75    7.78   1
  13  -3 -13    8.51    7.62   2
  11  -3 -13   26.88    9.59   2
 -11  -3  13   16.51    7.60   1
  11   3 -13    9.51    9.91   2
 -11   3  13    7.07    7.31   1
   9   3 -13    0.32    8.85   2
  -9   3  13    3.64    6.79   1
  -9  -3  13    1.39    5.22   1
   9  -3 -13    8.95    7.94   2
   7   3 -13   14.36   10.37   2
  -7  -3  13   14.84    6.65   1
  -7   3  13   16.85    8.44   1
   5   3 -13   45.26   12.17   2
  -5   3  13   28.01    8.74   1
   3   3 -13    1.93    8.46   2
  -3   3  13   -2.01    6.47   1
   1   3 -13    3.67    8.68   2
  -1   3  13   -2.41    6.17   1
  -1   3 -13    4.75    9.53   2
  -3   3 -13   39.64   11.82   2
  -5   3 -13    1.77    7.76   2
  -7   3 -13   -4.39    7.45   2
 -12  -4  13   25.99    9.07   1
 -10   4  13   -6.59    6.04   1
 -10  -4  13   -4.03    5.52   1
  10   4 -13   -9.74    8.36   2
  -8   4  13   -1.80    7.09   1
   8   4 -13   16.57   10.76   2
  -8  -4  13   14.80    6.65   1
  -6   4  13   41.67   10.59   1
   6   4 -13   48.47   13.05   2
   4   4 -13   -6.22    8.04   2
  -4   4  13   -2.83    6.80   1
  -2   4  13   50.13   11.23   1
   2   4 -13   63.97   13.86   2
   0   4 -13   -0.61    9.25   2
   0   4  13    9.67    8.45   1
  -2   4 -13   63.10   13.54   2
  -4   4 -13   74.49   14.73   2
  -6   4 -13   16.74   10.02   2
  -9   5  13    0.43    7.41   1
   9   5 -13   -1.95    9.51   2
  -9  -5  13   -2.22    5.45   1
  -7   5  13    8.76    8.81   1
   7   5 -13   15.78   11.28   2
   5   5 -13   -2.61    9.30   2
  -5   5  13   -5.67    7.22   1
   3   5 -13   -0.17    9.82   2
  -3   5  13  -14.14    6.17   1
  -1   5  13   -9.40    7.34   1
   1   5 -13    3.05    9.22   2
   1   5  13  -10.70    8.36   1
  -1   5 -13    0.44    9.22   2
  -3   5 -13  -12.30    7.51   2
  -6   6  13   -1.89    9.07   1
  -4   6  13   11.79   10.27   1
  -2   6  13   35.45   12.89   1
   0   6  13   25.26   12.56   1
 -12   0  14   81.96   13.01   1
  12   0 -14   74.28   14.73   2
 -10   0  14   18.97    7.83   1
  10   0 -14   20.06   10.06   2
   8   0 -14   11.75    8.93   2
  -8   0  14    1.04    5.65   1
  -6   0  14    3.99    5.33   1
   6   0 -14   -4.76    8.04   2
   4   0 -14   42.47   11.92   2
   2   0 -14  195.71   18.96   2
   0   0 -14   41.88   11.60   2
  13  -1 -14    9.38   10.04   2
 -13  -1  14   16.82    8.71   1
  11  -1 -14   27.78   10.72   2
 -11  -1  14    6.31    6.92   1
 -11   1  14    0.61    6.16   1
  11   1 -14   -1.94    8.84   2
  -9   1  14    4.39    6.94   1
  -9  -1  14    5.11    6.12   1
   9  -1 -14    6.52    8.56   2
   9   1 -14   -7.19    8.01   2
   7   1 -14   11.85    9.55   2
  -7  -1  14    1.32    5.59   1
  -7   1  14    6.34    6.08   1
   7  -1 -14   -3.26    7.95   2
  -5   1  14   11.32    6.99   1
   5   1 -14    4.64    8.77   2
   5  -1 -14    2.35    8.47   2
   3  -1 -14  -10.12    8.00   2
   3   1 -14  -10.74    8.07   2
   1   1 -14   26.59   11.33   2
  -1   1 -14   14.20    9.94   2
  -3   1 -14    5.71    9.53   2
 -12   2  14   40.62   10.73   1
 -12  -2  14    8.37    7.18   1
  12  -2 -14   23.37   10.10   2
  10   2 -14   -0.67    9.48   2
 -10  -2  14    6.90    6.61   1
 -10   2  14   -5.04    6.04   1
  10  -2 -14    1.61    8.35   2
   8   2 -14   69.61   15.18   2
  -8  -2  14   60.13   10.33   1
   8  -2 -14   51.99   11.33   2
  -8   2  14   53.76   10.90   1
  -6   2  14  100.43   12.97   1
   6   2 -14   88.09   15.95   2
   6  -2 -14  122.35   15.35   2
   4   2 -14   67.72   14.03   2
  -4   2  14   61.56   10.43   1
   2   2 -14   14.25   10.56   2
   0   2 -14   20.48   10.93   2
  -2   2 -14    2.35    9.32   2
  -4   2 -14    7.27    9.63   2
  -6   2 -14   20.64   10.77   2
  11  -3 -14    7.43    9.30   2
 -11  -3  14   -0.09    5.99   1
 -11   3  14   -4.33    6.94   1
  -9  -3  14   56.41   10.55   1
  -9   3  14   38.44   10.46   1
   9   3 -14   40.61   13.82   2
   7   3 -14    4.47    9.90   2
  -7   3  14    5.32    7.62   1
   5   3 -14   35.98   12.50   2
  -5   3  14   26.99    9.23   1
   3   3 -14   73.91   14.50   2
  -3   3  14   57.15   11.14   1
   1   3 -14   -0.14    9.19   2
  -1   3 -14   41.29   12.95   2
  -3   3 -14   -2.54    8.49   2
  -5   3 -14   -9.67    7.63   2
   8   4 -14   -4.36    9.87   2
  -8   4  14   -2.80    6.90   1
   6   4 -14    4.45   10.31   2
  -6   4  14  -11.59    6.58   1
  -4   4  14    1.06    7.86   1
   4   4 -14    0.70    9.88   2
  -2   4  14   -2.28    7.94   1
   2   4 -14   -1.70    9.39   2
   0   4 -14   -7.09    9.03   2
  -2   4 -14   -5.34    9.15   2
  -5   5  14   20.97   10.68   1
  -3   5  14   23.36   10.92   1
  -1   5  14   -2.82    9.28   1
  10   0 -15   -5.34    9.38   2
 -10   0  15    6.79    6.79   1
   8   0 -15    0.90    8.67   2
  -8   0  15    7.99    7.06   1
   6   0 -15  -14.06    8.38   2
   4   0 -15  -11.40    7.75   2
   2   0 -15   -1.17    8.67   2
  -9   1  15   14.96    7.98   1
   9  -1 -15   22.16   10.78   2
   9   1 -15    5.49   10.13   2
  -9  -1  15    7.77    7.38   1
  -7   1  15   33.02    9.81   1
   7  -1 -15   20.26   10.99   2
   7   1 -15   44.90   13.38   2
   5  -1 -15   -7.48    9.23   2
   5   1 -15    1.20    9.94   2
   3   1 -15   24.79   12.16   2
   1   1 -15   29.22   12.38   2
  -1   1 -15    4.17   10.19   2
  -8   2  15   -0.66    6.35   1
   8   2 -15   -3.11   10.01   2
  -6   2  15    4.04    7.39   1
   6   2 -15   -0.17   10.10   2
   4   2 -15   12.89   11.51   2
   2   2 -15    5.12   10.75   2
   0   2 -15   52.17   13.62   2
  -2   2 -15  -24.41    7.35   2
  -7   3  15   10.94    8.36   1
  -5   3  15    9.14    8.10   1
   5   3 -15   14.23   12.04   2
   3   3 -15    8.21   11.40   2
   1   3 -15  -11.48    8.58   2
   0   0   0    0.00    0.00   0
;
_shelx_res_checksum     69502
_shelx_res_file
;
TITL I in C2/c
CELL 0.71073 17.3476 8.6023 12.1672 90 99.637 90
ZERR 8 0.0026 0.0013 0.0018 0 0.003 0
LATT 7
SYMM -X,+Y,0.5-Z
SFAC C H N S
UNIT 64 80 16 8
L.S. 4
PLAN  20
TEMP 23
BOND $H
htab
MORE -1
fmap 2
acta 52
CONF
EQIV $1 -x+1/2, -y+5/2, -z+1
HTAB N1 S1_$1
EQIV $2 -x+1/2, y-1/2, -z+1/2
HTAB N2 S1_$2
WGHT    0.058700    0.127200
FVAR       0.60873
S1    4    0.164231    1.191733    0.355149    11.00000    0.03458    0.04667 =
         0.05241   -0.00004    0.00618    0.01140
N1    3    0.294558    1.046331    0.439578    11.00000    0.04011    0.04966 =
         0.04622   -0.01470   -0.00426    0.01566
N2    3    0.230019    0.949300    0.274157    11.00000    0.03652    0.05728 =
         0.04816   -0.01320   -0.00339    0.01340
C1    1    0.356450    0.935136    0.454460    11.00000    0.02928    0.04175 =
         0.04566   -0.00854   -0.00443    0.00612
C2    1    0.362331    0.831134    0.540293    11.00000    0.05117    0.06804 =
         0.07581    0.02062    0.01229    0.00964
AFIX  43
H2A   2    0.325121    0.830264    0.587144    11.00000   -1.20000
AFIX   0
C3    1    0.424419    0.726396    0.557194    11.00000    0.06900    0.06121 =
         0.10925    0.03068    0.00152    0.01326
AFIX  43
H3    2    0.428707    0.655464    0.615585    11.00000   -1.20000
AFIX   0
C4    1    0.478987    0.727482    0.488376    11.00000    0.04274    0.05869 =
         0.09662   -0.00956   -0.00813    0.01769
AFIX  43
H4    2    0.520162    0.656903    0.499744    11.00000   -1.20000
AFIX   0
C5    1    0.473344    0.830944    0.403670    11.00000    0.03644    0.09049 =
         0.06367   -0.02046   -0.00074    0.01625
AFIX  43
H5    2    0.510864    0.831719    0.357303    11.00000   -1.20000
AFIX   0
C6    1    0.411935    0.935657    0.385756    11.00000    0.03967    0.06472 =
         0.04647   -0.00334    0.00093    0.01009
AFIX  43
H6    2    0.408163    1.006377    0.327286    11.00000   -1.20000
AFIX   0
C7    1    0.233818    1.053111    0.355434    11.00000    0.02983    0.03936 =
         0.03735    0.00041    0.00749    0.00237
C8    1    0.167553    0.943999    0.178131    11.00000    0.05041    0.09284 =
         0.05551   -0.02440   -0.01078    0.01380
AFIX 137
H8A   2    0.173994    1.027797    0.128353    11.00000   -1.50000
H8B   2    0.117980    0.954022    0.202623    11.00000   -1.50000
H8C   2    0.169475    0.846681    0.140067    11.00000   -1.50000
AFIX   0
H1    2    0.299320    1.116536    0.484331    11.00000    0.05438
H2    2    0.264604    0.892614    0.276871    11.00000    0.05234
HKLF 4
REM  I in C2/c
REM R1 =  0.0406 for    1424 Fo > 4sig(Fo)  and  0.0687 for all    2026 data
REM    109 parameters refined using      0 restraints
END
WGHT      0.0580      0.1371
REM Instructions for potential hydrogen bonds
HTAB N1 S1_$1
HTAB N2 S1_$2
REM Highest difference peak  0.241,  deepest hole -0.236,  1-sigma level  0.046
Q1    1   0.1871  0.9038  0.1020  11.00000  0.05    0.24
Q2    1   0.3479  0.8325  0.4748  11.00000  0.05    0.17
Q3    1   0.3306  1.1948  0.5630  11.00000  0.05    0.15
Q4    1   0.3952  0.4704  0.6353  11.00000  0.05    0.15
Q5    1   0.1414  0.8242  0.1805  11.00000  0.05    0.15
Q6    1   0.1295  1.0316  0.1899  11.00000  0.05    0.15
Q7    1   0.1277  1.1105  0.4400  11.00000  0.05    0.14
Q8    1   0.2833  0.9157  0.2325  11.00000  0.05    0.14
Q9    1   0.5143  0.9314  0.3144  11.00000  0.05    0.14
Q10   1   0.4032  0.9503  0.4582  11.00000  0.05    0.13
Q11   1   0.1988  1.2066  0.4632  11.00000  0.05    0.13
Q12   1   0.4545  0.7731  0.4357  11.00000  0.05    0.13
Q13   1   0.4144  0.8415  0.3822  11.00000  0.05    0.13
Q14   1   0.3455  0.9684  0.6520  11.00000  0.05    0.13
Q15   1   0.5466  0.6698  0.5560  11.00000  0.05    0.13
Q16   1   0.3794  0.9258  0.5068  11.00000  0.05    0.13
Q17   1   0.2388  0.9251  0.1202  11.00000  0.05    0.12
Q18   1   0.3990  0.5775  0.5624  11.00000  0.05    0.12
Q19   1   0.4278  0.8337  0.5810  11.00000  0.05    0.12
Q20   1   0.5000  0.8555  0.2500  10.50000  0.05    0.12
;
_shelxl_version_number         .2013
