# Supplementary material for: 1-Methyl-3-phenyl­thio­urea
Source: Acta Crystallogr Sect E Struct Rep Online. 2014 Apr 9;70(Pt 5):o528. doi: 10.1107/S1600536814007442 (PMC4011236; doi:10.1107/S1600536814007442)
Supplement: Supplementary file 2 [file e-70-0o528-Isup2.hkl]

#
# h,k,l, Fc-squared, Fo-squared, sigma(Fo-squared), status flag
#
data_I
_shelx_title ' test_0m in C2/c'
_shelx_refln_list_code          4
_shelx_F_calc_maximum      170.30
_exptl_crystal_F_000       704.00
_reflns_d_resolution_high  0.7700

loop_
 _space_group_symop_operation_xyz
 'x, y, z'
 '-x, y, -z+1/2'
 'x+1/2, y+1/2, z'
 '-x+1/2, y+1/2, -z+1/2'
 '-x, -y, -z'
 'x, -y, z-1/2'
 '-x+1/2, -y+1/2, -z'
 'x+1/2, -y+1/2, z-1/2'

_cell_length_a    17.3476
_cell_length_b     8.6023
_cell_length_c    12.1672
_cell_angle_alpha  90.000
_cell_angle_beta   99.637
_cell_angle_gamma  90.000

_shelx_F_squared_multiplier     1.000

loop_
 _refln_index_h
 _refln_index_k
 _refln_index_l
 _refln_F_squared_calc
 _refln_F_squared_meas
 _refln_F_squared_sigma
 _refln_observed_status
   2   0   0      12123.25      11242.05       221.56 o
   4   0   0        473.82        594.67        14.00 o
   6   0   0       7965.48       7665.92       123.39 o
   8   0   0         17.55         20.48         4.66 o
  10   0   0       2260.72       2092.51        44.87 o
  12   0   0       3257.39       3171.93       185.83 o
  14   0   0         38.73         32.42        18.26 o
  16   0   0       2197.61       2236.56        55.72 o
  18   0   0         48.61         68.38        18.62 o
  20   0   0        227.52        167.02        27.42 o
  22   0   0         75.72        115.56        28.44 o
   1   1   0       1507.63       1429.03        14.16 o
   3   1   0       1002.70        964.89        11.33 o
   5   1   0       2675.30       2672.67        33.65 o
   7   1   0          0.27         -1.88         2.02 o
   9   1   0        524.35        482.86        12.04 o
  11   1   0         75.56         68.89         6.79 o
  13   1   0       1008.48        988.02        21.55 o
  15   1   0       2116.54       2130.61        37.23 o
  17   1   0       1530.15       1672.66        40.04 o
  19   1   0          0.21          6.67        10.05 o
  21   1   0         46.85         42.17        14.55 o
   0   2   0          0.65          9.76         4.03 o
   2   2   0      17526.49      16185.20       157.55 o
   4   2   0       1307.82       1344.32        26.21 o
   6   2   0       8340.51       8098.97        93.23 o
   8   2   0        541.70        582.07        13.16 o
  10   2   0        558.61        562.33        14.12 o
  12   2   0        825.09        863.17        19.48 o
  14   2   0        316.34        312.10        12.92 o
  16   2   0         65.98         93.37        10.86 o
  18   2   0         91.70         93.43        12.14 o
  20   2   0         95.20        103.83        24.95 o
   1   3   0        979.86       1069.36        27.36 o
   3   3   0       3056.40       3189.92        47.54 o
   5   3   0          0.29          4.15         3.67 o
   7   3   0         48.85         51.76         8.35 o
   9   3   0       2682.61       2573.66        37.81 o
  11   3   0       1125.47       1150.87        27.43 o
  13   3   0        330.12        324.74        13.01 o
  15   3   0        116.68        136.15        15.72 o
  17   3   0         73.44         88.03        11.79 o
  19   3   0        590.50        575.25        46.36 o
  21   3   0        249.39        297.48        38.78 o
   0   4   0       1535.93       1455.00        34.30 o
   2   4   0         31.49         23.32         4.70 o
   4   4   0        365.00        467.54        17.65 o
   6   4   0        122.60        154.05        10.78 o
   8   4   0        183.05        171.76        11.31 o
  10   4   0         34.64         39.52         6.50 o
  12   4   0        111.06        123.93        11.71 o
  14   4   0          6.64         18.90         9.27 o
  16   4   0          1.63         -5.73         9.57 o
  18   4   0         22.46         29.15        16.87 o
  20   4   0         64.32         57.91        24.42 o
   1   5   0       1528.42       1536.00        27.11 o
   3   5   0       2141.28       2086.94        41.40 o
   5   5   0        170.82        145.47         9.26 o
   7   5   0        371.54        334.48        15.69 o
   9   5   0       1575.77       1504.20        29.34 o
  11   5   0        525.33        466.51        19.41 o
  13   5   0        412.75        396.14        24.32 o
  15   5   0        548.50        480.31        48.20 o
  17   5   0         13.34         22.39        11.52 o
  19   5   0         54.95         52.69        16.05 o
   0   6   0          4.44         -1.76        14.06 o
   2   6   0          3.02          1.16         5.51 o
   4   6   0        264.84        271.25        12.94 o
   6   6   0        944.09        964.17        35.47 o
   8   6   0          0.58         -7.18         7.18 o
  10   6   0        289.89        311.94        22.86 o
  12   6   0         17.81         24.07        10.22 o
  14   6   0         36.53         47.24        13.37 o
  16   6   0         63.73        102.32        17.25 o
  18   6   0         49.59         42.10        15.06 o
   1   7   0        233.11        237.57        12.61 o
   3   7   0         78.46         66.28        24.41 o
   5   7   0        410.59        424.16        21.13 o
   7   7   0          1.20         -0.84         8.97 o
   9   7   0         64.42         92.98        12.68 o
  11   7   0          5.99         23.63        10.96 o
  13   7   0         87.91        109.33        17.36 o
  15   7   0        412.50        441.85        30.82 o
  17   7   0        213.61        201.62        35.97 o
   0   8   0       3211.80       3564.54       127.73 o
   2   8   0        880.09        934.95        36.67 o
   4   8   0        258.47        239.49        17.50 o
   6   8   0        432.91        422.54        31.67 o
   8   8   0         10.10          7.16         9.36 o
  10   8   0        366.52        345.15        25.68 o
  12   8   0        235.43        272.23        26.85 o
  14   8   0          0.02         17.31        19.98 o
   1   9   0        158.81        175.20        26.27 o
   3   9   0         10.26         -9.64        27.94 o
   5   9   0         13.37          8.61        23.45 o
   7   9   0          5.67         11.49        22.98 o
   9   9   0          4.54          4.75        10.89 o
  11   9   0         52.35         77.41        17.50 o
  13   9   0         86.75         75.59        23.91 o
   0  10   0         19.37         23.29        29.63 o
   2  10   0          6.29         19.84        21.12 o
   4  10   0        122.33        165.51        28.18 o
   6  10   0        206.71        244.73        31.01 o
   8  10   0         87.70        119.63        34.35 o
   1  11   0          1.10          2.62        24.31 o
   3  11   0         99.89         45.61        40.48 o
 -21   1   1         28.06         24.86        13.80 o
 -19   1   1        406.23        396.33        26.31 o
 -17   1   1        740.88        752.45        22.14 o
 -15   1   1       2186.66       2246.81        39.16 o
 -13   1   1        793.25        809.89        27.38 o
 -11   1   1        323.36        308.77        12.87 o
  -9   1   1       4395.60       4403.31        56.54 o
  -7   1   1       4167.73       4082.05        51.16 o
  -5   1   1        970.36        857.74        22.92 o
  -3   1   1      19702.77      19009.58       433.82 o
  -1   1   1       3186.41       3118.88        27.90 o
   1   1   1       1623.43       1488.23        17.43 o
   3   1   1       5157.05       5002.76        46.36 o
   5   1   1       9478.84       9503.25        94.74 o
   7   1   1        500.14        506.55        10.67 o
   9   1   1         84.47         67.33         4.82 o
  11   1   1       2030.86       1882.08        40.15 o
  13   1   1         20.84         33.15         9.45 o
  15   1   1        204.46        213.27        17.13 o
  17   1   1        838.76        855.39        34.64 o
  19   1   1          7.52          6.32         9.72 o
  21   1   1        297.86        321.09        31.55 o
 -20   2   1          5.51          2.44        11.43 o
 -18   2   1         90.57         93.72        12.30 o
 -16   2   1         53.87         59.73         8.11 o
 -14   2   1        693.95        753.93        20.07 o
 -12   2   1         23.46         26.45         5.51 o
 -10   2   1        379.71        388.00        12.14 o
  -8   2   1       2141.91       2347.67        34.14 o
  -6   2   1         22.96         33.11         3.69 o
  -4   2   1       3030.15       3103.57        39.74 o
  -2   2   1       3416.52       3618.28        44.19 o
   0   2   1        224.81        189.22         4.94 o
   2   2   1      17632.07      16869.46       166.46 o
   4   2   1          1.24          5.25         1.84 o
   6   2   1       6375.37       6280.06        73.53 o
   8   2   1       4623.82       4676.13        57.98 o
  10   2   1        180.14        196.64         8.35 o
  12   2   1        813.99        819.98        18.42 o
  14   2   1        915.84        910.36        30.94 o
  16   2   1          9.43         12.07         7.29 o
  18   2   1        195.42        198.88        19.50 o
  20   2   1         20.31         -1.73        15.27 o
 -21   3   1        235.62        214.87        35.35 o
 -19   3   1         33.33         28.74        10.96 o
 -17   3   1          0.72          3.50        10.28 o
 -15   3   1        199.25        192.70        11.60 o
 -13   3   1         38.27         32.24         6.31 o
 -11   3   1        472.16        482.42        14.70 o
  -9   3   1        166.30        135.79         9.39 o
  -7   3   1          9.08         -0.19         4.31 o
  -5   3   1         69.85         65.86         5.53 o
  -3   3   1        826.64        766.26        15.12 o
  -1   3   1          0.36         -2.17         3.01 o
   1   3   1        271.64        262.43         7.69 o
   3   3   1       4947.37       5246.58        55.53 o
   5   3   1      10802.50      11528.17       130.72 o
   7   3   1        566.51        601.31        13.66 o
   9   3   1        730.00        766.49        18.53 o
  11   3   1        787.24        913.20        19.43 o
  13   3   1          4.99         -0.77         5.46 o
  15   3   1        226.48        240.52        15.74 o
  17   3   1        338.49        357.09        34.98 o
  19   3   1        135.07        125.38        26.20 o
 -20   4   1        157.32        141.99        20.91 o
 -18   4   1        139.97        121.13        18.26 o
 -16   4   1        752.70        733.11        32.96 o
 -14   4   1         13.66          4.32         6.03 o
 -12   4   1       2012.96       1903.58        34.79 o
 -10   4   1       1274.78       1099.61        23.72 o
  -8   4   1        315.64        265.11        11.44 o
  -6   4   1       3398.89       3632.64        50.09 o
  -4   4   1      11989.56      11301.13       131.05 o
  -2   4   1        402.08        455.12        12.68 o
   0   4   1       5815.80       5652.03        69.66 o
   2   4   1       3380.49       3288.58        44.16 o
   4   4   1         43.51         45.71         5.32 o
   6   4   1        789.96        758.12        16.80 o
   8   4   1       1587.80       1681.15        28.62 o
  10   4   1        363.76        381.80        13.24 o
  12   4   1       1028.30       1058.60        42.86 o
  14   4   1          4.76          4.62        15.52 o
  16   4   1        110.66        117.42        16.57 o
  18   4   1        657.93        706.11        49.93 o
  20   4   1        372.13        415.41        43.48 o
 -19   5   1         33.24         29.23        19.81 o
 -17   5   1          0.90          2.40        13.60 o
 -15   5   1         21.47         14.23        10.12 o
 -13   5   1        149.12        147.69        13.09 o
 -11   5   1        388.79        347.56        21.93 o
  -9   5   1          8.42          6.97         6.80 o
  -7   5   1          2.77         -5.87         5.87 o
  -5   5   1        270.61        320.88        12.80 o
  -3   5   1        431.42        508.09        15.15 o
  -1   5   1          4.92          5.33         4.58 o
   1   5   1        379.84        372.52        12.27 o
   3   5   1       2361.19       2698.50        39.94 o
   5   5   1        849.38       1016.34        21.17 o
   7   5   1          3.43          3.46         5.45 o
   9   5   1        122.42        123.51        15.56 o
  11   5   1        209.61        185.89        17.42 o
  13   5   1          2.08         -5.48         7.33 o
  15   5   1        346.34        294.26        27.84 o
  17   5   1          1.13          6.25        22.17 o
  19   5   1         72.79         86.68        25.50 o
 -18   6   1        125.35        114.92        27.01 o
 -16   6   1        379.88        354.31        26.95 o
 -14   6   1         56.30         66.23        19.00 o
 -12   6   1          0.27          3.36         7.55 o
 -10   6   1        519.19        561.91        22.74 o
  -8   6   1        132.97        158.86        11.26 o
  -6   6   1         70.78         67.87         8.72 o
  -4   6   1        671.74        681.56        19.40 o
  -2   6   1         20.26         35.95         6.76 o
   0   6   1        277.18        291.45        12.55 o
   2   6   1       1188.13       1190.03        24.55 o
   4   6   1        231.74        216.09        14.90 o
   6   6   1       1904.12       1888.66        50.79 o
   8   6   1        928.69        886.27        28.03 o
  10   6   1         77.54         87.39        13.91 o
  12   6   1        489.05        459.40        32.02 o
  14   6   1        418.50        431.36        33.03 o
  16   6   1         98.96         75.31        15.84 o
  18   6   1         77.42         88.89        27.74 o
 -17   7   1        108.44        143.62        21.70 o
 -15   7   1         30.58         51.83        15.07 o
 -13   7   1        342.76        347.19        80.54 o
 -11   7   1         25.47         23.34         9.37 o
  -9   7   1        617.77        596.17        24.76 o
  -7   7   1        713.20        775.25        50.79 o
  -5   7   1          4.38          4.34         7.68 o
  -3   7   1        568.98        650.14        20.23 o
  -1   7   1       1178.04       1258.09        27.77 o
   1   7   1         45.54         74.93        17.06 o
   3   7   1         15.13          5.43         9.23 o
   5   7   1         44.15         34.16        20.33 o
   7   7   1          0.84         24.75        13.17 o
   9   7   1        177.51        165.55        20.58 o
  11   7   1        141.26        169.28        22.08 o
  13   7   1          9.52         21.14        11.60 o
  15   7   1        225.56        195.57        23.07 o
  17   7   1         54.42         88.81        29.44 o
 -14   8   1        119.45        141.56        21.07 o
 -12   8   1         36.41         28.04        12.39 o
 -10   8   1         56.41         41.50        13.90 o
  -8   8   1         69.30         82.40        12.94 o
  -6   8   1         57.61         52.10        10.88 o
  -4   8   1        110.51        133.74        13.83 o
  -2   8   1         23.14         22.78        17.53 o
   0   8   1         10.39         -8.06         8.99 o
   2   8   1          5.45          0.01         9.08 o
   4   8   1        219.14        217.30        17.52 o
   6   8   1         22.43          4.00        10.64 o
   8   8   1          2.67          5.05        10.10 o
  10   8   1         34.25         42.46        13.92 o
  12   8   1         19.30         31.22        14.73 o
  14   8   1         15.26         22.85        13.70 o
 -13   9   1        234.94        248.09        33.19 o
 -11   9   1         20.05         15.62        12.46 o
  -9   9   1        133.82        163.96        18.00 o
  -7   9   1        240.63        265.85        28.50 o
  -5   9   1          8.86        -12.61        44.62 o
  -3   9   1        236.66        299.86        30.33 o
  -1   9   1        201.83        192.33        49.01 o
   1   9   1         28.19         -5.01        18.23 o
   3   9   1        297.90        296.85        31.06 o
   5   9   1        187.20        260.02        24.34 o
   7   9   1          9.50         -1.97        17.72 o
   9   9   1        157.59        181.63        21.82 o
  11   9   1        142.67        157.74        22.16 o
  -8  10   1         51.86         34.36        21.37 o
  -6  10   1          4.61        -14.80        28.58 o
  -4  10   1         17.88          8.58        32.65 o
  -2  10   1        106.05        114.73        32.60 o
   0  10   1         19.12        -19.00        19.00 o
   2  10   1        273.22        233.65        58.59 o
   4  10   1          3.68         16.44        20.65 o
   6  10   1         28.18         26.61        28.55 o
   8  10   1         43.71         30.41        29.23 o
  -3  11   1          9.01         18.88        25.01 o
  -1  11   1         59.26         94.66        29.37 o
   1  11   1         20.50        -10.33        54.76 o
   3  11   1         70.36         73.78        43.42 o
 -22   0   2          1.98         -6.37        16.97 o
 -20   0   2         84.34         89.46        24.59 o
 -18   0   2       1674.21       1637.15        49.58 o
 -16   0   2       1983.79       1879.63        51.33 o
 -14   0   2         93.37        122.98        13.22 o
 -12   0   2        115.70        107.44        11.11 o
 -10   0   2       2610.19       2441.70        52.04 o
  -8   0   2        927.17        864.18        24.08 o
  -6   0   2       2723.42       2423.72        46.68 o
  -4   0   2       1700.47       1914.57        36.63 o
  -2   0   2       7684.76       6483.05       147.78 o
   0   0   2       7143.51       6711.61        86.45 o
   2   0   2      15891.30      15694.42       198.95 o
   4   0   2       7488.17       7422.84        95.81 o
   6   0   2        134.58        146.96         7.18 o
   8   0   2        997.34        828.21        20.94 o
  10   0   2        121.63        122.95        10.20 o
  12   0   2       5204.66       5380.56       185.44 o
  14   0   2       2790.44       3029.64        95.70 o
  16   0   2       1251.24       1321.39        59.83 o
  18   0   2        406.62        471.06        38.59 o
  20   0   2        400.85        540.90        43.53 o
 -21   1   2          9.55         19.44        13.17 o
 -19   1   2         14.40         28.16         9.21 o
 -17   1   2        100.43        104.79        10.17 o
 -15   1   2        268.02        273.93        13.22 o
 -13   1   2        787.83        815.82        20.40 o
 -11   1   2       1222.58       1414.45        33.40 o
  -9   1   2        205.25        245.82         9.34 o
  -7   1   2        575.71        589.61        13.09 o
  -5   1   2       9874.54       9175.76       108.10 o
  -3   1   2      15794.92      14550.36       191.51 o
  -1   1   2      29001.20      25671.25       297.48 o
   1   1   2       2577.64       2526.49        24.79 o
   3   1   2       9901.96      10204.45       112.50 o
   5   1   2         13.56         12.99         2.54 o
   7   1   2        148.15        189.28         6.86 o
   9   1   2        126.81        150.33         6.47 o
  11   1   2        388.40        413.92        11.68 o
  13   1   2        149.29        140.85        10.24 o
  15   1   2        632.16        684.23        28.33 o
  17   1   2         13.99         28.53        10.52 o
  19   1   2          6.14          3.98        15.22 o
  21   1   2         17.25         38.92        20.46 o
 -22   2   2        213.61        253.97        37.21 o
 -20   2   2        771.68        765.90        37.77 o
 -18   2   2        111.08        103.84        16.44 o
 -16   2   2          2.68         14.01         6.12 o
 -14   2   2        567.74        628.94        18.85 o
 -12   2   2         84.81         70.66         7.13 o
 -10   2   2       3574.84       3553.50        49.77 o
  -8   2   2        113.78        113.50         6.80 o
  -6   2   2         23.96         27.36         4.75 o
  -4   2   2      10089.51       9857.67       112.17 o
  -2   2   2      10776.25      10288.65       115.62 o
   0   2   2       4984.70       4549.02        47.50 o
   2   2   2      27881.28      26183.14       329.34 o
   4   2   2        168.98        165.56         4.22 o
   6   2   2       1873.87       1737.31        21.69 o
   8   2   2       2693.91       2493.98        36.88 o
  10   2   2       4603.76       4727.39        68.62 o
  12   2   2         37.25         41.62         8.42 o
  14   2   2        117.55        123.71        13.12 o
  16   2   2          0.15         -0.21         7.37 o
  18   2   2        200.70        185.99        27.36 o
  20   2   2         11.11          3.40        15.03 o
 -21   3   2         15.13          4.61        12.51 o
 -19   3   2        348.12        398.20        30.11 o
 -17   3   2        561.71        528.86        23.03 o
 -15   3   2         21.34         23.17         6.90 o
 -13   3   2       1196.89       1196.51        27.67 o
 -11   3   2        763.46        705.12        21.53 o
  -9   3   2        166.30        168.36         9.23 o
  -7   3   2      11169.81      11191.63       134.21 o
  -5   3   2       4635.02       4546.25        58.33 o
  -3   3   2        175.24        177.46        10.40 o
  -1   3   2        331.92        367.64         9.45 o
   1   3   2        717.59        688.47        10.72 o
   3   3   2       1448.79       1514.34        35.59 o
   5   3   2        869.85        819.41        15.08 o
   7   3   2        852.28        778.97        15.31 o
   9   3   2       1015.52       1034.14        19.42 o
  11   3   2       1248.32       1192.48        27.92 o
  13   3   2       1400.21       1261.18        30.73 o
  15   3   2         15.32         40.22        10.74 o
  17   3   2        398.43        452.00        38.94 o
  19   3   2         79.60         80.80        23.86 o
 -20   4   2          0.01        -10.15        10.15 o
 -18   4   2         62.04         45.13        13.70 o
 -16   4   2         11.69         14.35         8.32 o
 -14   4   2          5.69          8.16         6.24 o
 -12   4   2         23.10          5.93         5.99 o
 -10   4   2        224.49        235.67        20.48 o
  -8   4   2         55.67         61.76         7.09 o
  -6   4   2         80.28        107.37         7.73 o
  -4   4   2         39.70         50.80        12.68 o
  -2   4   2        287.64        273.08        13.96 o
   0   4   2         71.36         96.02         5.79 o
   2   4   2        526.57        550.41         9.40 o
   4   4   2        366.57        319.12        24.33 o
   6   4   2         54.73         54.21         4.25 o
   8   4   2         20.43         29.38         5.47 o
  10   4   2          1.41          3.03         5.64 o
  12   4   2          2.57         -1.38         7.39 o
  14   4   2        171.13        146.52        16.34 o
  16   4   2         75.55         70.77        14.41 o
  18   4   2         18.03         25.75        16.84 o
 -19   5   2        305.31        284.57        26.44 o
 -17   5   2        204.60        190.43        20.53 o
 -15   5   2          0.84         -5.81        15.63 o
 -13   5   2        554.27        624.42        20.24 o
 -11   5   2        880.39        883.92        23.19 o
  -9   5   2          5.78          8.01         5.93 o
  -7   5   2       2062.20       2199.40        37.48 o
  -5   5   2        629.25        581.00        17.63 o
  -3   5   2        124.22        145.95         8.92 o
  -1   5   2        738.63        790.50        18.02 o
   1   5   2       1818.41       1838.88        29.82 o
   3   5   2        400.62        392.01        17.18 o
   5   5   2       1242.16       1257.18        31.21 o
   7   5   2        875.90        905.63        26.40 o
   9   5   2         81.37         91.49        10.81 o
  11   5   2        617.05        591.70        28.60 o
  13   5   2        345.24        338.76        23.28 o
  15   5   2         54.17         71.83        15.03 o
  17   5   2        509.03        478.30        65.25 o
 -18   6   2        193.43        186.48        32.38 o
 -16   6   2          0.02          7.48        13.57 o
 -14   6   2        162.66        148.06        17.69 o
 -12   6   2          1.71         -5.80        12.71 o
 -10   6   2        320.00        334.69        17.75 o
  -8   6   2        306.46        302.73        14.55 o
  -6   6   2        145.07        170.80        12.77 o
  -4   6   2        832.43        895.58        22.51 o
  -2   6   2       1632.81       1671.49        31.23 o
   0   6   2         48.67         54.13         6.78 o
   2   6   2        559.82        634.24        33.09 o
   4   6   2        372.44        368.10        18.75 o
   6   6   2        691.30        669.86        24.84 o
   8   6   2        605.34        582.30        35.41 o
  10   6   2        249.81        347.65        23.80 o
  12   6   2        188.84        174.29        19.17 o
  14   6   2         67.18         91.89        17.80 o
  16   6   2          0.50          5.22        13.36 o
 -17   7   2         11.35         17.25        13.42 o
 -15   7   2          2.39         15.57        11.51 o
 -13   7   2        213.07        224.44        21.79 o
 -11   7   2        306.75        309.42        19.37 o
  -9   7   2         59.09         73.45        11.70 o
  -7   7   2         33.43         37.60         9.60 o
  -5   7   2          2.97         -3.57         6.21 o
  -3   7   2        466.04        487.89        20.10 o
  -1   7   2       1117.91       1162.09        38.36 o
   1   7   2       1125.79       1187.58        34.50 o
   3   7   2        448.28        481.89        37.33 o
   5   7   2        259.46        259.83        24.34 o
   7   7   2          4.41         -9.35         9.35 o
   9   7   2          5.95         -1.64         9.72 o
  11   7   2         74.97         69.88        15.29 o
  13   7   2          1.75          9.09        10.41 o
  15   7   2         15.66         39.78        14.45 o
 -14   8   2        190.63        210.10        30.86 o
 -12   8   2          0.06         15.72        11.56 o
 -10   8   2         51.91         52.12        15.68 o
  -8   8   2        215.89        232.77        23.80 o
  -6   8   2          0.72         -3.42         8.28 o
  -4   8   2        197.60        196.32        23.85 o
  -2   8   2         54.93         36.89        12.64 o
   0   8   2         19.19          7.11        10.02 o
   2   8   2        221.78        289.48        20.86 o
   4   8   2        928.07        943.53        45.40 o
   6   8   2          0.19         -2.09         9.98 o
   8   8   2        256.74        285.58        24.35 o
  10   8   2         25.03         17.87        26.47 o
  12   8   2        277.16        257.99        25.31 o
  14   8   2        373.53        344.05        29.97 o
 -13   9   2         20.02         24.72        19.08 o
 -11   9   2         65.97         57.85        16.01 o
  -9   9   2        101.23         82.38        24.50 o
  -7   9   2          4.89         -6.21        15.10 o
  -5   9   2         66.34         70.79        21.13 o
  -3   9   2        140.23        185.97        25.92 o
  -1   9   2        618.13        616.47        76.64 o
   1   9   2          0.95         14.96        17.86 o
   3   9   2         10.16         12.17        11.33 o
   5   9   2          1.82         -8.44         9.97 o
   7   9   2         10.70          2.63        12.45 o
   9   9   2         11.37         22.04        34.00 o
  11   9   2         33.31         20.87        16.77 o
  -8  10   2         89.70        101.43        32.01 o
  -6  10   2         39.04         -0.45        19.12 o
  -4  10   2        252.52        234.43        32.80 o
  -2  10   2        183.91        198.84        30.94 o
   0  10   2         16.21         12.59        21.79 o
   2  10   2        155.17        187.47        29.57 o
   4  10   2         33.94         11.11        53.25 o
   6  10   2         63.11          5.67        27.66 o
   8  10   2        162.06        155.90        27.72 o
  -3  11   2         32.71          7.99        47.73 o
  -1  11   2         17.34        -10.95        21.94 o
   1  11   2          5.50        -19.19        33.60 o
 -21   1   3        140.06        136.30        16.27 o
 -19   1   3        184.16        198.07        14.18 o
 -17   1   3        279.45        251.17        16.06 o
 -15   1   3       1998.98       2038.24        38.06 o
 -13   1   3        421.96        468.78        15.73 o
 -11   1   3       2236.17       2204.10        36.11 o
  -9   1   3       1924.68       1996.92        32.01 o
  -7   1   3        770.21        721.36        15.55 o
  -5   1   3      14360.20      13999.91       156.59 o
  -3   1   3        792.87        794.14        18.12 o
  -1   1   3       6096.19       5957.00        69.29 o
   1   1   3      17056.34      16200.58       144.30 o
   3   1   3        954.20        872.38        20.35 o
   5   1   3       1201.55       1264.13        38.90 o
   7   1   3       7099.18       7161.66        83.35 o
   9   1   3        392.64        379.54         9.73 o
  11   1   3       1513.08       1519.71        31.79 o
  13   1   3       1261.51       1311.76        93.04 o
  15   1   3        208.14        208.36        16.90 o
  17   1   3        212.92        234.65        19.45 o
  19   1   3        206.24        227.88        21.32 o
  21   1   3          2.05          9.50        16.46 o
 -22   2   3         24.12         42.23        25.12 o
 -20   2   3        183.62        182.26        17.19 o
 -18   2   3        354.22        358.18        17.75 o
 -16   2   3        402.48        401.22        16.65 o
 -14   2   3       1009.95        973.04        27.37 o
 -12   2   3         26.74         35.92         6.26 o
 -10   2   3        513.46        537.72        18.72 o
  -8   2   3        551.81        461.26        13.64 o
  -6   2   3        106.68        111.70         8.38 o
  -4   2   3       2410.62       2290.16        32.64 o
  -2   2   3      22146.16      20653.81       252.71 o
   0   2   3       1150.90       1081.63        14.77 o
   2   2   3        990.21       1011.22        15.29 o
   4   2   3        812.65        813.48        10.39 o
   6   2   3       1356.57       1363.89        25.58 o
   8   2   3        350.52        331.68        12.24 o
  10   2   3       1479.86       1494.06        39.18 o
  12   2   3         45.32         45.62         7.36 o
  14   2   3       1039.39       1157.40        36.52 o
  16   2   3        226.18        228.06        29.17 o
  18   2   3        129.74        114.86        23.91 o
  20   2   3        122.67         93.48        24.34 o
 -21   3   3        105.37        132.33        23.05 o
 -19   3   3          0.92         -0.05        10.31 o
 -17   3   3         15.70         11.21         7.99 o
 -15   3   3         12.04         20.01         7.60 o
 -13   3   3       1861.71       1765.49        39.98 o
 -11   3   3         36.80         41.74         8.65 o
  -9   3   3         27.98         25.20         5.52 o
  -7   3   3        160.31        142.72         8.34 o
  -5   3   3        605.38        673.94        15.79 o
  -3   3   3        166.60        181.02         7.70 o
  -1   3   3       2050.31       1969.43        32.49 o
   1   3   3         81.31         92.81         9.96 o
   3   3   3        378.12        331.78        18.24 o
   5   3   3       2151.08       2269.28        28.38 o
   7   3   3       1149.56       1148.81        30.04 o
   9   3   3        589.86        584.27        13.01 o
  11   3   3        290.37        310.03        14.07 o
  13   3   3         61.84         56.57        11.60 o
  15   3   3        136.99        134.21        22.51 o
  17   3   3          4.67         13.55        13.44 o
  19   3   3        277.14        276.54        34.98 o
 -20   4   3        126.20        135.74        20.49 o
 -18   4   3         81.20         93.85        13.99 o
 -16   4   3         31.33         16.19         7.49 o
 -14   4   3        424.18        454.48        17.59 o
 -12   4   3        660.45        696.12        25.84 o
 -10   4   3         19.60         13.65         5.88 o
  -8   4   3       2671.53       2572.57        41.24 o
  -6   4   3       1450.02       1526.72        27.95 o
  -4   4   3       2133.35       2430.10        37.28 o
  -2   4   3        219.33        219.06         8.84 o
   0   4   3         84.37         63.65         6.05 o
   2   4   3       2260.06       2429.42        44.11 o
   4   4   3       7938.53       7731.09       110.57 o
   6   4   3        646.44        561.38        25.65 o
   8   4   3       2353.17       2296.29        42.31 o
  10   4   3       1359.59       1328.20        41.90 o
  12   4   3        257.15        225.32        18.69 o
  14   4   3        551.97        615.65        29.99 o
  16   4   3        111.50        105.09        22.70 o
  18   4   3         29.57         11.47        15.57 o
 -19   5   3        205.50        199.46        23.35 o
 -17   5   3          0.03         -4.05         9.56 o
 -15   5   3          5.68          2.57         6.44 o
 -13   5   3         42.97         25.93         7.44 o
 -11   5   3        264.57        252.37        13.66 o
  -9   5   3          0.67         -0.55         5.21 o
  -7   5   3          6.68          1.39         5.00 o
  -5   5   3        726.54        738.45        24.48 o
  -3   5   3        181.85        179.05         9.77 o
  -1   5   3         17.92         12.30         4.34 o
   1   5   3          8.39         10.94         3.33 o
   3   5   3        277.75        280.39        23.70 o
   5   5   3          0.53         -4.69         7.98 o
   7   5   3        123.30        107.70        11.77 o
   9   5   3        428.01        382.95        63.24 o
  11   5   3         99.24         97.05        18.93 o
  13   5   3        481.11        462.75        27.12 o
  15   5   3         95.85        103.03        16.72 o
  17   5   3        167.17        159.92        29.52 o
 -18   6   3         76.19         89.75        46.59 o
 -16   6   3         96.71        107.96        17.53 o
 -14   6   3        704.83        712.44        27.30 o
 -12   6   3          0.10          5.34        14.47 o
 -10   6   3        350.37        397.66        31.45 o
  -8   6   3        345.33        383.31        25.39 o
  -6   6   3         10.67          9.65        12.52 o
  -4   6   3       1652.05       1742.49        35.17 o
  -2   6   3       4555.78       4567.28        64.13 o
   0   6   3        529.29        581.18        52.91 o
   2   6   3         12.39          3.29         9.24 o
   4   6   3         12.82          9.86         9.26 o
   6   6   3        556.29        535.85        22.76 o
   8   6   3        162.39        171.44        18.54 o
  10   6   3        345.99        323.93        23.74 o
  12   6   3         30.65         37.00        12.76 o
  14   6   3        257.59        220.29        32.48 o
  16   6   3        247.11        236.35        24.66 o
 -17   7   3        283.01        252.70        26.02 o
 -15   7   3        240.56        227.48        44.76 o
 -13   7   3          9.65          7.84         8.48 o
 -11   7   3        433.61        468.33        63.30 o
  -9   7   3        358.86        321.10        19.08 o
  -7   7   3         90.42         94.15        14.69 o
  -5   7   3        837.22        863.52        23.87 o
  -3   7   3         23.63         17.29        12.69 o
  -1   7   3        239.23        248.01        18.23 o
   1   7   3       1365.86       1467.64        39.26 o
   3   7   3          8.24         -6.65        13.37 o
   5   7   3        731.25        743.61        28.06 o
   7   7   3        181.40        179.94        19.63 o
   9   7   3          2.29         11.05        17.02 o
  11   7   3        581.46        584.90        32.75 o
  13   7   3        336.51        316.75        26.93 o
  15   7   3         93.52         77.99        24.19 o
 -14   8   3         65.80         59.96        16.40 o
 -12   8   3         17.09         21.17        12.22 o
 -10   8   3         25.49         29.18        11.50 o
  -8   8   3         80.95         81.73        12.96 o
  -6   8   3         81.68         91.40        19.31 o
  -4   8   3          7.49         13.02        11.49 o
  -2   8   3          4.37         -9.99         9.99 o
   0   8   3         91.17         94.94        14.76 o
   2   8   3        165.54        172.43        17.33 o
   4   8   3          9.09         15.02        10.99 o
   6   8   3         84.37         82.60        17.05 o
   8   8   3         14.06         25.64        17.82 o
  10   8   3         13.56          3.08        20.63 o
  12   8   3         59.66         64.37        17.24 o
  14   8   3         16.26         15.41        25.91 o
 -11   9   3        198.06        211.62        27.32 o
  -9   9   3         98.24         93.01        21.37 o
  -7   9   3        132.06         94.98        22.36 o
  -5   9   3        350.48        313.76        31.66 o
  -3   9   3        124.81        129.54        23.67 o
  -1   9   3        102.54        122.25        23.69 o
   1   9   3        600.84        604.35        29.38 o
   3   9   3         85.67         59.76        14.39 o
   5   9   3        194.66        225.22        24.45 o
   7   9   3        210.90        225.13        24.53 o
   9   9   3         11.47         -1.93        12.79 o
  11   9   3        124.36        134.41        21.94 o
  -8  10   3         28.71         35.70        22.14 o
  -6  10   3         21.47          6.33        45.57 o
  -4  10   3          0.92         -3.71        19.33 o
  -2  10   3          8.61          9.34        46.15 o
   0  10   3          0.64         11.08        20.76 o
   2  10   3          0.06          0.16        23.33 o
   4  10   3         37.67         37.65        32.92 o
   6  10   3          2.50          9.19        15.52 o
   8  10   3          0.06        -12.82        15.52 o
 -22   0   4        114.74        111.56        31.20 o
 -20   0   4        100.35        123.58        18.43 o
 -18   0   4        780.52        789.10        47.74 o
 -16   0   4        393.65        394.19        37.57 o
 -14   0   4       2324.37       2528.38        61.32 o
 -12   0   4       3830.81       3995.07        81.68 o
 -10   0   4       2203.10       2318.16        76.44 o
  -8   0   4       2497.79       2544.15        53.77 o
  -6   0   4        191.37        309.53        13.96 o
  -4   0   4        149.58        145.13        28.20 o
  -2   0   4       1970.67       1810.82        37.43 o
   0   0   4       6084.52       6218.02       110.28 o
   2   0   4         60.09         65.79         7.31 o
   4   0   4       9843.48      10041.40       130.10 o
   6   0   4       6313.46       6639.26       188.27 o
   8   0   4       1147.23       1286.43        29.68 o
  10   0   4        159.87        203.66        12.30 o
  12   0   4       1780.18       1816.46        64.12 o
  14   0   4          1.94          9.50         9.88 o
  16   0   4        343.56        390.82        33.36 o
  18   0   4         70.02         76.24        20.38 o
  20   0   4          3.37          2.62        13.82 o
 -21   1   4         10.64          4.58         9.58 o
 -19   1   4          3.64         -6.09         6.09 o
 -17   1   4        201.37        213.52        13.46 o
 -15   1   4         16.50         16.65         7.95 o
 -13   1   4          1.95         -4.07         4.81 o
 -11   1   4         50.46         51.14         6.60 o
  -9   1   4       2391.23       2046.65        42.06 o
  -7   1   4       4277.82       4329.42        57.18 o
  -5   1   4         21.72         25.39         3.96 o
  -3   1   4       1653.18       1522.68        24.10 o
  -1   1   4        226.67        248.38        14.11 o
   1   1   4       1214.76       1324.10        20.60 o
   3   1   4       5992.92       6260.20        65.19 o
   5   1   4       1902.36       2138.31        38.96 o
   7   1   4          0.29          4.86         4.04 o
   9   1   4        103.37         98.03         8.64 o
  11   1   4        412.00        434.80        15.82 o
  13   1   4        216.13        208.19        15.46 o
  15   1   4         98.14        123.39        13.96 o
  17   1   4          2.50          9.15        11.90 o
  19   1   4        264.01        331.56        36.00 o
 -22   2   4          0.88        -14.47        14.47 o
 -20   2   4        206.26        197.33        18.26 o
 -18   2   4        379.42        374.66        17.97 o
 -16   2   4         60.24         53.19         8.70 o
 -14   2   4        470.96        408.27        15.92 o
 -12   2   4         86.69         78.65         9.37 o
 -10   2   4          0.01         -0.74         6.01 o
  -8   2   4       4990.51       4873.09        96.47 o
  -6   2   4       3243.82       3004.07        42.80 o
  -4   2   4        241.45        213.39        10.94 o
  -2   2   4        874.38        780.92        19.04 o
   0   2   4        435.95        400.49        11.08 o
   2   2   4       3418.21       3515.12        44.71 o
   4   2   4        452.60        351.88        11.47 o
   6   2   4        669.45        556.47        28.53 o
   8   2   4       1205.09       1297.45        38.01 o
  10   2   4       2043.28       2048.91        41.57 o
  12   2   4       1185.79       1163.82        69.02 o
  14   2   4         56.41         56.79        10.46 o
  16   2   4        667.74        703.98        45.90 o
  18   2   4        277.78        287.25        33.38 o
  20   2   4         91.58         56.48        21.78 o
 -21   3   4        140.20        166.77        18.48 o
 -19   3   4        189.03        173.65        14.29 o
 -17   3   4        210.83        191.88        13.93 o
 -15   3   4        455.55        391.69        17.18 o
 -13   3   4        944.84        964.89        24.85 o
 -11   3   4        556.86        531.73        17.43 o
  -9   3   4       1352.81       1264.21        26.14 o
  -7   3   4         56.48         47.92         6.14 o
  -5   3   4       3347.99       3422.95        48.02 o
  -3   3   4       5397.28       5045.61        64.46 o
  -1   3   4       1320.16       1513.39        24.65 o
   1   3   4       3216.80       3185.69        36.42 o
   3   3   4       4734.95       4736.26        71.10 o
   5   3   4       3547.78       3460.77        35.16 o
   7   3   4       1465.29       1451.49        28.37 o
   9   3   4        816.56        864.21        22.07 o
  11   3   4         23.91         18.31        15.99 o
  13   3   4        356.39        375.18        22.30 o
  15   3   4         57.11         61.29        18.97 o
  17   3   4          1.80         -5.80        12.98 o
  19   3   4        162.56        185.05        30.28 o
 -20   4   4          3.10         24.64        13.57 o
 -18   4   4         22.34         37.39         9.65 o
 -16   4   4         37.84         55.23         9.34 o
 -14   4   4          1.32         -5.47         5.47 o
 -12   4   4         26.98         45.11         8.19 o
 -10   4   4        225.60        208.14        17.10 o
  -8   4   4        142.92        116.98         9.27 o
  -6   4   4          6.42          5.66         7.17 o
  -4   4   4         11.24          9.41         4.25 o
  -2   4   4        381.30        362.17        11.46 o
   0   4   4         52.02         92.04        13.44 o
   2   4   4        326.61        305.54        14.42 o
   4   4   4       1201.53       1158.93        27.66 o
   6   4   4          7.26          4.92         6.62 o
   8   4   4        108.40        113.97        18.00 o
  10   4   4         60.48         45.81        15.10 o
  12   4   4          5.42          2.47         8.83 o
  14   4   4          7.89          4.16        12.60 o
  16   4   4          3.47         -4.08        11.42 o
  18   4   4         26.54          8.69        16.00 o
 -19   5   4        124.95         99.72        19.44 o
 -17   5   4        175.63        204.66        17.33 o
 -15   5   4        336.18        338.10        17.67 o
 -13   5   4         44.23         40.66         9.46 o
 -11   5   4       1055.32       1066.52        35.06 o
  -9   5   4       1350.29       1331.97        34.30 o
  -7   5   4          0.12         -5.01         5.08 o
  -5   5   4       1978.97       1915.56        34.38 o
  -3   5   4       2815.04       2834.10        43.78 o
  -1   5   4         70.03         63.92         6.17 o
   1   5   4       1074.14       1000.73        28.25 o
   3   5   4       1988.48       1842.09        40.13 o
   5   5   4        629.56        656.73        23.05 o
   7   5   4        876.21        868.58        50.32 o
   9   5   4        311.63        338.30        23.39 o
  11   5   4          5.42         -0.12        14.69 o
  13   5   4        454.73        422.09        27.55 o
  15   5   4        132.51        113.08        24.21 o
  17   5   4          0.02         -6.02        13.20 o
 -18   6   4         79.02        102.29        19.62 o
 -16   6   4         23.05         18.20         9.92 o
 -14   6   4         55.51         54.27        11.57 o
 -12   6   4         34.03         33.80         8.59 o
 -10   6   4          0.20         -5.81         5.81 o
  -8   6   4        132.57        133.81        17.78 o
  -6   6   4        661.82        661.12        30.68 o
  -4   6   4         43.53         37.63        12.40 o
  -2   6   4          0.33         -3.35         4.82 o
   0   6   4        449.62        491.88        22.02 o
   2   6   4          3.11          7.83         9.59 o
   4   6   4          1.09          0.65         9.40 o
   6   6   4       1193.64       1084.26        41.22 o
   8   6   4         52.91         55.63        14.32 o
  10   6   4        554.03        547.12        56.25 o
  12   6   4         90.91         79.88        16.75 o
  14   6   4         56.76         68.55        16.44 o
  16   6   4        235.80        237.86        34.30 o
 -17   7   4        230.42        200.38        34.11 o
 -15   7   4         16.58          8.02        24.96 o
 -13   7   4         17.78         10.89        18.84 o
 -11   7   4          6.01         15.45        11.05 o
  -9   7   4        260.38        252.34        15.42 o
  -7   7   4         93.23         97.78        10.75 o
  -5   7   4         13.03         12.30        10.55 o
  -3   7   4         14.78         27.17        11.32 o
  -1   7   4         13.97         21.38        11.53 o
   1   7   4         12.45         15.64        10.57 o
   3   7   4        921.46        886.81        42.57 o
   5   7   4        276.51        217.83        24.72 o
   7   7   4        191.79        162.61        20.05 o
   9   7   4        109.47         93.69        17.44 o
  11   7   4          0.91         14.68        13.00 o
  13   7   4        160.09        170.56        21.88 o
  15   7   4         94.50        138.55        35.11 o
 -14   8   4        179.66        180.99        18.55 o
 -12   8   4        642.03        664.17        62.77 o
 -10   8   4         38.01         35.97        13.99 o
  -8   8   4         84.81        107.07        20.14 o
  -6   8   4         81.04         52.09        17.27 o
  -4   8   4         44.41         74.13        20.51 o
  -2   8   4        645.82        676.14        29.68 o
   0   8   4        563.45        561.04        30.49 o
   2   8   4        104.96        139.79        23.08 o
   4   8   4        243.89        242.86        23.76 o
   6   8   4        285.99        277.99        25.78 o
   8   8   4          6.79         10.40        13.43 o
  10   8   4         34.40         22.90        14.92 o
  12   8   4         81.81         90.97        30.74 o
 -11   9   4          0.17          7.19        16.42 o
  -9   9   4         18.34         30.37        26.62 o
  -7   9   4        230.32        257.22        29.14 o
  -5   9   4         13.15          4.02        17.04 o
  -3   9   4          8.67         31.15        19.43 o
  -1   9   4         12.58         15.81        12.97 o
   1   9   4          9.06          1.44        11.95 o
   3   9   4         12.96        -10.42        12.29 o
   5   9   4         35.94         36.63        36.90 o
   7   9   4          0.06         -0.83        13.08 o
   9   9   4          0.13         10.14        14.80 o
  -8  10   4        143.95        134.34        36.38 o
  -6  10   4        255.99        262.22        33.18 o
  -4  10   4         27.58         24.69        20.94 o
  -2  10   4         40.34         28.42        22.22 o
   0  10   4         41.37         31.54        21.14 o
   2  10   4         10.63         24.75        31.79 o
   4  10   4         30.39         31.39        18.25 o
   6  10   4         69.23         90.16        26.26 o
 -21   1   5         94.60        102.48        13.39 o
 -19   1   5        197.50        193.31        14.47 o
 -17   1   5         46.00         49.46         9.09 o
 -15   1   5        515.56        536.43        18.93 o
 -13   1   5        758.99        772.82        21.54 o
 -11   1   5         30.63         44.33         7.86 o
  -9   1   5        677.45        701.01        18.92 o
  -7   1   5         63.90         61.55         6.34 o
  -5   1   5         30.68         36.52         5.94 o
  -3   1   5      10808.99      10907.54       125.81 o
  -1   1   5       3856.72       3850.67        49.96 o
   1   1   5       1662.21       1694.39        25.97 o
   3   1   5       2841.27       2575.27        30.89 o
   5   1   5        591.45        578.54        16.64 o
   7   1   5         28.29         31.18         6.20 o
   9   1   5       1661.02       1685.29        61.18 o
  11   1   5        106.63        119.25        15.00 o
  13   1   5        721.25        698.62        37.36 o
  15   1   5        430.05        445.23        23.83 o
  17   1   5         53.35         17.62        14.82 o
  19   1   5         13.15         19.59        17.30 o
 -20   2   5         31.96         37.27        11.14 o
 -18   2   5        346.42        365.17        20.65 o
 -16   2   5        326.25        332.04        32.11 o
 -14   2   5        150.35        161.21        12.57 o
 -12   2   5       1436.97       1501.53        31.26 o
 -10   2   5        746.56        772.94        28.41 o
  -8   2   5          0.09         -4.47         4.47 o
  -6   2   5       1164.42       1319.21        24.96 o
  -4   2   5        208.19        235.32         9.53 o
  -2   2   5        492.23        446.24        12.33 o
   0   2   5       1634.80       1829.64        28.29 o
   2   2   5       1490.12       1617.79        25.18 o
   4   2   5        471.15        490.99        20.61 o
   6   2   5          0.82          3.42         6.76 o
   8   2   5         66.35         69.29         7.66 o
  10   2   5       1676.47       1652.71        46.72 o
  12   2   5        388.38        418.73        20.16 o
  14   2   5        255.43        261.80        28.31 o
  16   2   5        151.40        165.94        25.66 o
  18   2   5         96.05        120.04        24.23 o
 -21   3   5         57.25         74.02        23.65 o
 -19   3   5         90.85         93.15        11.97 o
 -17   3   5          1.48          6.92         7.14 o
 -15   3   5          4.58         11.85         6.38 o
 -13   3   5        672.83        642.77        21.19 o
 -11   3   5        199.56        215.34        12.41 o
  -9   3   5       3042.62       3010.07        47.36 o
  -7   3   5       3355.80       3243.28        71.27 o
  -5   3   5       1222.16       1111.45        22.65 o
  -3   3   5         10.20         14.48         4.67 o
  -1   3   5        272.33        232.12         9.22 o
   1   3   5        313.47        361.83        10.81 o
   3   3   5       3357.54       3487.91        57.86 o
   5   3   5          8.04          9.26         2.74 o
   7   3   5        631.52        667.50        18.05 o
   9   3   5       1980.74       1981.94        52.37 o
  11   3   5        166.85        186.13        17.70 o
  13   3   5         80.29         68.09        18.59 o
  15   3   5         45.77         39.62        17.84 o
  17   3   5          1.66        -10.61        11.87 o
  19   3   5         24.71          0.27        16.54 o
 -20   4   5         54.29         59.21        13.90 o
 -18   4   5        231.47        254.74        20.25 o
 -16   4   5        255.31        247.33        15.75 o
 -14   4   5        192.06        171.73        12.99 o
 -12   4   5       1971.73       2027.90        39.52 o
 -10   4   5          8.64         13.51         6.67 o
  -8   4   5        304.37        340.49        14.18 o
  -6   4   5       3097.46       3072.98        47.33 o
  -4   4   5       1879.88       1659.54        34.17 o
  -2   4   5         29.89         24.82         5.21 o
   0   4   5        887.92        807.30        17.36 o
   2   4   5        157.79        116.42        11.07 o
   4   4   5        247.66        285.23        14.65 o
   6   4   5       1023.55       1030.40        41.64 o
   8   4   5       6045.48       6084.11       238.38 o
  10   4   5         79.42         67.82        23.74 o
  12   4   5        255.82        241.45        20.88 o
  14   4   5        140.29        145.54        24.72 o
  16   4   5        189.93        192.39        28.53 o
  18   4   5        294.52        287.79        37.11 o
 -19   5   5         20.60         38.78        15.60 o
 -17   5   5        155.52        171.74        14.71 o
 -15   5   5          2.86          0.98         7.55 o
 -13   5   5          3.23          5.88         7.73 o
 -11   5   5        211.77        214.46        13.54 o
  -9   5   5       1739.14       1784.75        43.52 o
  -7   5   5       2372.63       2362.90        41.38 o
  -5   5   5        939.70        955.97        23.24 o
  -3   5   5         56.65         54.04         8.78 o
  -1   5   5         11.46         -6.89        11.86 o
   1   5   5        163.32        182.22        14.10 o
   3   5   5        799.94        791.69        25.82 o
   5   5   5         24.97         15.98        12.40 o
   7   5   5       2815.52       2637.46        68.42 o
   9   5   5        101.83        104.07        16.44 o
  11   5   5        188.45        199.65        20.86 o
  13   5   5          0.28          0.95        19.11 o
  15   5   5         30.17         35.57        18.92 o
 -18   6   5        205.37        217.11        24.79 o
 -16   6   5        112.99        101.90        17.78 o
 -14   6   5          9.54          3.34         9.82 o
 -12   6   5        497.66        464.99        29.98 o
 -10   6   5        481.14        487.36        19.20 o
  -8   6   5          5.25          1.56         6.29 o
  -6   6   5        327.15        327.75        15.17 o
  -4   6   5          7.52          5.07         6.52 o
  -2   6   5        169.55        212.25        16.75 o
   0   6   5       1447.66       1502.45        39.84 o
   2   6   5        453.88        471.24        22.18 o
   4   6   5        228.50        275.51        18.33 o
   6   6   5         17.67         10.47        12.41 o
   8   6   5         21.95         18.95        12.96 o
  10   6   5        660.87        691.23        35.40 o
  12   6   5        461.33        449.64        30.54 o
  14   6   5        174.61        157.66        27.99 o
 -17   7   5          3.87         23.61        20.97 o
 -15   7   5        214.81        207.92        28.86 o
 -13   7   5        181.06        193.12        17.36 o
 -11   7   5        120.08        120.92        22.11 o
  -9   7   5         39.30         37.80        10.78 o
  -7   7   5          0.07         -2.22        13.76 o
  -5   7   5        242.77        208.20        17.84 o
  -3   7   5       1212.16       1245.29        37.82 o
  -1   7   5        496.18        528.90        26.84 o
   1   7   5         45.56         56.49        13.12 o
   3   7   5        507.60        507.02        27.47 o
   5   7   5        383.63        325.94        26.51 o
   7   7   5         73.84         82.97        17.24 o
   9   7   5          6.32         18.38        13.34 o
  11   7   5          1.49          9.81        13.17 o
  13   7   5        318.94        271.76        27.25 o
 -14   8   5          0.52          7.05        10.23 o
 -12   8   5         22.96         35.39        15.65 o
 -10   8   5          8.26         11.55        14.24 o
  -8   8   5         95.58        158.00        41.10 o
  -6   8   5         77.09         79.60        15.20 o
  -4   8   5         59.03         54.11        22.28 o
  -2   8   5          0.77         20.51        12.29 o
   0   8   5        116.81        111.56        17.89 o
   2   8   5          4.40         -2.37        10.62 o
   4   8   5         67.35         84.56        18.50 o
   6   8   5         29.84         23.10        15.30 o
   8   8   5        114.49        162.67        22.82 o
  10   8   5         12.49          2.89        13.76 o
  12   8   5          4.84        -12.39        12.39 o
 -11   9   5         53.83         46.72        19.53 o
  -9   9   5        224.51        197.58        26.95 o
  -7   9   5        176.70        177.59        25.66 o
  -5   9   5          0.93         -1.54        15.50 o
  -3   9   5        136.01        150.56        36.39 o
  -1   9   5         94.30         87.79        16.41 o
   1   9   5         10.51         30.58        14.07 o
   3   9   5        165.25        153.40        23.06 o
   5   9   5         53.88         40.86        17.42 o
   7   9   5         41.19         58.18        24.56 o
   9   9   5        173.20        162.71        25.21 o
  -8  10   5          1.01         -4.62        18.30 o
  -6  10   5         70.44         80.17        24.23 o
  -4  10   5          1.84         11.10        25.18 o
  -2  10   5         17.67         10.82        21.20 o
   0  10   5         47.52         62.69        38.59 o
   2  10   5         22.80         -5.84        16.80 o
   4  10   5         13.11         -1.11        19.62 o
 -20   0   6        181.61        203.08        22.40 o
 -18   0   6        205.75        170.78        19.53 o
 -16   0   6        585.92        575.98        29.29 o
 -14   0   6          5.10         25.36         9.58 o
 -12   0   6        912.01        997.36        94.37 o
 -10   0   6       2087.57       2287.44        78.61 o
  -8   0   6       1674.25       2018.02        49.69 o
  -6   0   6       4647.50       4279.72        83.09 o
  -4   0   6      11409.17      11488.98       249.89 o
  -2   0   6        226.76        225.20        13.53 o
   0   0   6        791.81        711.21        29.48 o
   2   0   6       2435.36       2415.61        49.32 o
   4   0   6       2053.86       2215.96        45.51 o
   6   0   6       2510.48       2704.30        75.19 o
   8   0   6       2119.75       2010.23        66.93 o
  10   0   6        122.21        131.29        18.03 o
  12   0   6       1471.93       1426.02        57.19 o
  14   0   6        559.41        550.16        36.27 o
  16   0   6          3.96         17.43        13.20 o
 -21   1   6         52.74         46.74        12.43 o
 -19   1   6         48.84         42.37        15.86 o
 -17   1   6         80.97         62.03         9.94 o
 -15   1   6        129.96        128.45        12.77 o
 -13   1   6        962.87        906.52        27.94 o
 -11   1   6        123.15        124.33        10.11 o
  -9   1   6        152.89        162.14        11.05 o
  -7   1   6         89.30         84.68         8.78 o
  -5   1   6        297.32        288.43        11.42 o
  -3   1   6          3.54          6.87         4.20 o
  -1   1   6        819.76        856.05        17.98 o
   1   1   6       1386.26       1512.73        25.22 o
   3   1   6       3626.84       3806.35        49.82 o
   5   1   6        825.25        815.00        21.33 o
   7   1   6         12.80         14.77         6.55 o
   9   1   6        174.74        159.86        13.41 o
  11   1   6        425.33        422.74        20.97 o
  13   1   6        340.51        320.53        19.41 o
  15   1   6         40.24         85.12        19.40 o
  17   1   6          0.22          3.40        12.23 o
  19   1   6          5.12         20.59        18.35 o
 -20   2   6        107.15        109.66        16.99 o
 -18   2   6         60.30         60.83        10.24 o
 -16   2   6        718.49        705.48        23.52 o
 -14   2   6        604.58        644.83        21.36 o
 -12   2   6        360.02        346.30        15.62 o
 -10   2   6        676.15        656.72        25.21 o
  -8   2   6        184.00        179.41        10.55 o
  -6   2   6        729.23        725.96        18.34 o
  -4   2   6         59.15         40.34         5.72 o
  -2   2   6        255.25        303.15        11.09 o
   0   2   6       1087.15       1087.25        20.99 o
   2   2   6        308.80        265.21        12.99 o
   4   2   6         15.44         25.15         7.11 o
   6   2   6        449.17        448.28        19.81 o
   8   2   6        180.31        190.27        12.27 o
  10   2   6        307.09        318.69        17.42 o
  12   2   6          7.14          4.97        12.17 o
  14   2   6        271.56        270.30        29.20 o
  16   2   6         51.08         73.97        19.94 o
  18   2   6          3.55         -4.45        14.65 o
 -21   3   6         33.61         33.66        12.74 o
 -19   3   6         67.46         80.10        12.24 o
 -17   3   6        135.82        112.67        12.35 o
 -15   3   6        123.60        126.05        13.86 o
 -13   3   6        145.44        161.49        12.09 o
 -11   3   6         83.25         75.20         8.98 o
  -9   3   6          1.62          5.78         5.64 o
  -7   3   6       2859.33       2694.53        65.23 o
  -5   3   6        556.85        609.53        17.21 o
  -3   3   6         80.87         66.93         6.89 o
  -1   3   6       4985.42       5076.47        66.45 o
   1   3   6        449.38        493.82        13.79 o
   3   3   6         17.82         11.19         6.06 o
   5   3   6       2173.50       2172.31        39.65 o
   7   3   6         27.80         15.85        11.24 o
   9   3   6       1228.27       1281.22        41.98 o
  11   3   6         95.06        127.76        21.86 o
  13   3   6         14.76         12.79        13.84 o
  15   3   6        597.72        539.85        41.34 o
  17   3   6         58.54         74.43        21.91 o
 -20   4   6         10.55         23.31        12.50 o
 -18   4   6          6.23         12.06         8.53 o
 -16   4   6          0.10         -6.34         6.34 o
 -14   4   6         52.06         41.79         8.74 o
 -12   4   6        120.08        146.15        11.95 o
 -10   4   6        121.23        129.12        10.92 o
  -8   4   6         31.28         31.02         7.50 o
  -6   4   6        330.86        373.74        15.60 o
  -4   4   6         36.28         43.64         7.72 o
  -2   4   6        140.10        192.02        10.10 o
   0   4   6         46.30         62.41         6.75 o
   2   4   6          1.61          0.06         6.88 o
   4   4   6        110.21        103.56        10.56 o
   6   4   6         77.54         82.63        16.93 o
   8   4   6          1.15         -1.53        11.55 o
  10   4   6         31.43         30.48        12.45 o
  12   4   6         14.59         20.81        15.46 o
  14   4   6         54.30         37.21        17.54 o
  16   4   6          1.88          5.72        14.44 o
 -19   5   6        117.25        112.54        14.61 o
 -17   5   6         85.27         70.31        11.88 o
 -15   5   6        152.47        165.63        14.19 o
 -13   5   6        167.48        178.41        13.74 o
 -11   5   6        140.91        134.42        11.84 o
  -9   5   6         47.52         51.87        12.96 o
  -7   5   6       1524.81       1509.36        32.00 o
  -5   5   6        150.27        177.05        11.33 o
  -3   5   6        282.46        304.85        13.48 o
  -1   5   6       1504.68       1591.37        38.19 o
   1   5   6         39.68         24.33         9.44 o
   3   5   6        160.11        188.73        14.71 o
   5   5   6       2010.28       1943.76        58.61 o
   7   5   6         49.85         67.48        15.20 o
   9   5   6        923.99        880.09        38.96 o
  11   5   6        265.68        245.78        23.14 o
  13   5   6          6.79          7.37        14.52 o
  15   5   6        229.61        249.44        32.95 o
 -18   6   6          0.51        -11.52        11.52 o
 -16   6   6        136.57        159.42        25.95 o
 -14   6   6        180.18        183.62        14.92 o
 -12   6   6         45.17         50.36        10.65 o
 -10   6   6        308.21        298.53        24.43 o
  -8   6   6        215.83        219.60        13.89 o
  -6   6   6         58.66         59.78         8.85 o
  -4   6   6        276.66        319.07        22.44 o
  -2   6   6         24.67         31.23        10.79 o
   0   6   6        109.62        140.79        19.70 o
   2   6   6        106.22        127.97        14.01 o
   4   6   6        205.23        196.04        36.15 o
   6   6   6          0.38         -9.14        11.77 o
   8   6   6          6.77         -1.50        17.99 o
  10   6   6         81.78         35.84        16.14 o
  12   6   6         37.58         19.17        15.19 o
  14   6   6          9.56          9.55        16.62 o
 -15   7   6        162.13        175.72        18.99 o
 -13   7   6        295.61        274.05        20.21 o
 -11   7   6          2.76          6.34         8.02 o
  -9   7   6        176.04        203.29        20.44 o
  -7   7   6         51.81         62.42        17.92 o
  -5   7   6         54.22         30.61        12.03 o
  -3   7   6        218.19        229.14        18.64 o
  -1   7   6        166.38        171.73        17.03 o
   1   7   6         35.19         39.09        12.34 o
   3   7   6         67.16         33.76        16.57 o
   5   7   6        125.41        183.74        35.10 o
   7   7   6         14.37         35.29        33.15 o
   9   7   6          1.64         21.17        16.44 o
  11   7   6         94.16         86.85        20.07 o
 -14   8   6          8.59        -11.66        23.13 o
 -12   8   6         55.25         43.29        26.96 o
 -10   8   6        409.44        421.80        33.22 o
  -8   8   6        186.66        179.35        19.63 o
  -6   8   6         55.58         67.93        15.11 o
  -4   8   6        741.73        813.80        33.27 o
  -2   8   6         48.70         43.91        18.15 o
   0   8   6        120.60        159.59        28.73 o
   2   8   6        456.36        356.15        31.17 o
   4   8   6         67.55         62.12        38.17 o
   6   8   6        119.55        109.56        21.43 o
   8   8   6        299.82        225.14        26.42 o
  10   8   6         22.98          6.48        16.43 o
 -11   9   6         52.73         49.66        30.95 o
  -9   9   6          0.10         -8.57        15.04 o
  -7   9   6         17.02         13.21        17.25 o
  -5   9   6          6.70         17.80        17.03 o
  -3   9   6          2.33        -12.08        12.08 o
  -1   9   6         29.12         -2.17        13.11 o
   1   9   6          6.63         -5.41        15.93 o
   3   9   6        130.91        138.75        24.98 o
   5   9   6          1.56        -15.49        15.49 o
   7   9   6          4.09          4.57        33.02 o
  -6  10   6         26.81         78.34        29.58 o
  -4  10   6         50.30         11.23        20.80 o
  -2  10   6          0.76         -0.51        18.62 o
   0  10   6         89.89         91.30        24.49 o
   2  10   6         47.83        -13.71        21.54 o
 -21   1   7          0.32         19.50        10.79 o
 -19   1   7        307.31        314.43        18.70 o
 -17   1   7        226.12        218.70        15.22 o
 -15   1   7         15.23         19.14         9.52 o
 -13   1   7        560.33        536.41        25.63 o
 -11   1   7       1610.87       1537.12        33.04 o
  -9   1   7         85.32         82.86         8.77 o
  -7   1   7        875.08        895.45        22.01 o
  -5   1   7        654.42        559.77        16.57 o
  -3   1   7          2.43          2.35         4.74 o
  -1   1   7       1460.50       1429.46        26.18 o
   1   1   7       4867.68       4999.33        64.85 o
   3   1   7          0.09          2.74         3.74 o
   5   1   7       1220.68       1159.05        27.41 o
   7   1   7        308.34        314.53        14.75 o
   9   1   7         48.01         45.12         9.84 o
  11   1   7        950.65       1107.40        35.27 o
  13   1   7        139.34        127.46        21.37 o
  15   1   7         11.57          9.36        13.01 o
  17   1   7        342.14        384.08        36.76 o
 -20   2   7         22.61          6.86         9.40 o
 -18   2   7         49.47         57.02        10.79 o
 -16   2   7        441.54        403.15        19.34 o
 -14   2   7        478.92        444.06        21.68 o
 -12   2   7        297.61        297.20        15.16 o
 -10   2   7         45.51         48.22         8.28 o
  -8   2   7         27.24         31.61         8.28 o
  -6   2   7          4.61          6.43         5.56 o
  -4   2   7        722.79        749.31        32.26 o
  -2   2   7       1444.24       1344.51        26.05 o
   0   2   7        429.04        418.74        13.45 o
   2   2   7        466.15        414.12        20.91 o
   4   2   7       1974.11       1970.10        41.71 o
   6   2   7        415.08        438.25        28.68 o
   8   2   7         25.47         23.22         7.43 o
  10   2   7        382.23        360.98        31.57 o
  12   2   7         43.74         27.63        15.27 o
  14   2   7        373.30        344.38        33.06 o
  16   2   7         66.58         60.83        20.19 o
 -19   3   7         10.79         18.76         9.18 o
 -17   3   7         55.97         63.26        10.80 o
 -15   3   7         51.77         42.71         8.79 o
 -13   3   7         17.61         22.86         7.61 o
 -11   3   7        130.74        132.56        11.52 o
  -9   3   7        769.41        697.56        21.08 o
  -7   3   7        479.94        506.91        17.27 o
  -5   3   7        465.49        505.63        16.48 o
  -3   3   7        389.52        458.85        15.45 o
  -1   3   7        193.65        177.18        10.00 o
   1   3   7         18.15         26.39         6.18 o
   3   3   7        317.70        291.37        10.99 o
   5   3   7        739.38        774.15        33.05 o
   7   3   7        776.94        808.10        47.24 o
   9   3   7        488.68        506.90        27.55 o
  11   3   7        555.20        552.04        41.26 o
  13   3   7         71.26         65.31        21.18 o
  15   3   7         12.29         11.47        14.11 o
  17   3   7         16.76         31.33        17.78 o
 -18   4   7        138.32        147.83        15.16 o
 -16   4   7        100.47         94.33        12.17 o
 -14   4   7        130.51        128.00        12.38 o
 -12   4   7         21.79         20.46         7.77 o
 -10   4   7       3873.42       3723.70        88.30 o
  -8   4   7       3267.18       3351.32        62.97 o
  -6   4   7          6.51          1.52         5.67 o
  -4   4   7       1248.30       1227.14        26.99 o
  -2   4   7        698.64        686.10        18.69 o
   0   4   7        129.70        137.56        10.54 o
   2   4   7        452.79        494.94        39.27 o
   4   4   7         14.65          6.13        13.24 o
   6   4   7       3653.09       3564.98       120.59 o
   8   4   7       1057.28       1088.46        42.46 o
  10   4   7        251.84        295.13        32.09 o
  12   4   7          0.07         13.57        15.68 o
  14   4   7         72.50         78.94        22.43 o
  16   4   7         14.80         -2.00        15.98 o
 -17   5   7          0.55         -2.17         8.20 o
 -15   5   7         32.81         56.29        10.86 o
 -13   5   7          0.12         -6.52         6.52 o
 -11   5   7        613.17        597.96        28.24 o
  -9   5   7        145.43        180.10        12.86 o
  -7   5   7         23.85         19.25         7.19 o
  -5   5   7        503.67        468.72        17.49 o
  -3   5   7         54.01         53.67         8.12 o
  -1   5   7         30.55         22.21         9.40 o
   1   5   7          1.15          2.25         8.66 o
   3   5   7        229.21        231.84        47.20 o
   5   5   7        157.46        152.15        20.40 o
   7   5   7       1013.57        921.98        41.06 o
   9   5   7          2.80         -4.54        12.14 o
  11   5   7         42.01         34.84        18.94 o
  13   5   7          7.60         12.76        17.24 o
  15   5   7         50.12         68.22        23.10 o
 -16   6   7        329.12        330.21        20.32 o
 -14   6   7        287.06        294.56        23.89 o
 -12   6   7        123.70        104.60        12.32 o
 -10   6   7         43.44         47.20         9.65 o
  -8   6   7          7.39          5.77         6.98 o
  -6   6   7         23.20         13.48         9.47 o
  -4   6   7        473.06        467.54        23.12 o
  -2   6   7        463.17        441.97        37.66 o
   0   6   7         16.72         -3.40        10.36 o
   2   6   7        881.85        837.04        40.80 o
   4   6   7       1283.33       1135.44        47.18 o
   6   6   7        258.95        192.21        23.99 o
   8   6   7          7.91         -7.60        12.38 o
  10   6   7        170.99        193.57        23.86 o
  12   6   7         40.34         26.72        20.67 o
 -15   7   7          2.94          1.96        11.16 o
 -13   7   7        260.45        244.87        25.33 o
 -11   7   7        359.09        275.99        40.25 o
  -9   7   7        259.79        219.79        19.71 o
  -7   7   7         70.27         54.91        13.30 o
  -5   7   7        249.10        253.23        34.27 o
  -3   7   7         10.27         -4.68        10.60 o
  -1   7   7        179.10        205.07        18.17 o
   1   7   7        674.86        659.96        54.66 o
   3   7   7         11.68        -14.29        14.29 o
   5   7   7        103.83        104.47        31.18 o
   7   7   7         80.63         91.14        20.19 o
   9   7   7        190.98        188.14        74.38 o
  11   7   7        125.45         98.92        21.61 o
 -12   8   7         37.03        -13.17        22.80 o
 -10   8   7         61.65         53.06        21.23 o
  -8   8   7          9.61         23.60        13.11 o
  -6   8   7         10.22          6.40        11.98 o
  -4   8   7          0.80         10.44        16.14 o
  -2   8   7         21.49         -8.27        12.60 o
   0   8   7         75.04         12.66        22.59 o
   2   8   7          0.00        -20.89        20.89 o
   4   8   7          2.36         -5.30        14.46 o
   6   8   7         47.90         59.21        21.12 o
   8   8   7         21.01         -4.47        14.88 o
  10   8   7         88.53         36.73        34.71 o
  -9   9   7          0.88         -0.43        32.47 o
  -7   9   7        164.23        165.33        25.53 o
  -5   9   7         65.94         43.93        26.11 o
  -3   9   7         21.40         11.71        14.99 o
  -1   9   7         94.97        106.02        32.87 o
   1   9   7         96.49         77.95        22.49 o
   3   9   7          6.46        -15.91        15.91 o
   5   9   7        154.08        119.43        24.83 o
   7   9   7         60.94         59.05        41.34 o
 -20   0   8        190.51        176.87        31.57 o
 -18   0   8        136.85        103.86        18.24 o
 -16   0   8          0.52         10.31        10.06 o
 -14   0   8       1545.55       1437.25        86.44 o
 -12   0   8        749.15        807.21        34.69 o
 -10   0   8         60.74         85.24        30.40 o
  -8   0   8        542.20        517.72        25.22 o
  -6   0   8         30.51          8.33         8.25 o
  -4   0   8        476.94        547.34        23.80 o
  -2   0   8        836.21        973.65        31.20 o
   0   0   8        191.69        160.67        17.78 o
   2   0   8       1301.47       1266.53        34.72 o
   4   0   8         11.07         19.41         7.76 o
   6   0   8         16.10          8.04        12.23 o
   8   0   8        795.21        726.27        40.56 o
  10   0   8        485.71        426.07        32.33 o
  12   0   8        529.37        604.83        38.65 o
 -19   1   8          0.85         10.38         8.57 o
 -17   1   8         30.68         32.69         9.03 o
 -15   1   8          0.25         -4.72         6.93 o
 -13   1   8         42.41         28.98         9.39 o
 -11   1   8         38.49         41.12         9.69 o
  -9   1   8         12.70         26.07         7.22 o
  -7   1   8         58.37         72.14         8.89 o
  -5   1   8       1759.83       1838.28        34.03 o
  -3   1   8        407.84        410.97        14.94 o
  -1   1   8          5.61          4.87         4.96 o
   1   1   8         91.39         87.51         7.57 o
   3   1   8        449.08        478.20        16.27 o
   5   1   8          9.49         16.13         7.62 o
   7   1   8          9.77         26.67         9.92 o
   9   1   8        166.75        131.53        16.48 o
  11   1   8        737.44        643.07        41.94 o
  13   1   8          0.21         -8.15        10.17 o
  15   1   8         26.05         34.11        16.81 o
 -20   2   8         42.11         31.27        11.39 o
 -18   2   8        123.33        145.01        14.53 o
 -16   2   8          0.35         -0.14         7.23 o
 -14   2   8        206.51        236.11        15.76 o
 -12   2   8         72.02         86.38        10.13 o
 -10   2   8         67.80         72.43        10.98 o
  -8   2   8       1496.68       1439.98        31.15 o
  -6   2   8       2089.66       2226.73        39.48 o
  -4   2   8        464.32        426.78        15.39 o
  -2   2   8       2289.13       2333.60        42.64 o
   0   2   8        519.67        519.90        21.77 o
   2   2   8        481.60        468.52        21.72 o
   4   2   8       1340.03       1355.63        43.32 o
   6   2   8       1374.39       1387.41        32.60 o
   8   2   8        254.53        275.46        29.74 o
  10   2   8        144.03        151.53        24.37 o
  12   2   8         62.99         27.09        15.98 o
  14   2   8         78.28         69.68        21.08 o
  16   2   8        129.28        133.96        25.50 o
 -19   3   8         20.21         15.03         9.55 o
 -17   3   8        320.02        291.44        18.37 o
 -15   3   8        116.06        105.35        12.16 o
 -13   3   8        102.00         92.81        11.12 o
 -11   3   8       1500.53       1493.90        37.59 o
  -9   3   8        172.97        187.14        15.47 o
  -7   3   8         24.73         17.59         8.43 o
  -5   3   8        487.92        488.40        17.12 o
  -3   3   8         69.26         98.57         9.19 o
  -1   3   8         69.95         80.14         9.62 o
   1   3   8        858.14        858.81        24.76 o
   3   3   8        220.78        231.22        31.18 o
   5   3   8        538.60        597.67        45.19 o
   7   3   8        953.92        962.98        38.08 o
   9   3   8        840.28        841.08        50.47 o
  11   3   8        183.60        209.45        29.17 o
  13   3   8        241.16        309.08        34.92 o
  15   3   8         77.01         71.35        21.94 o
 -18   4   8          0.36          6.74        10.30 o
 -16   4   8         47.98         44.12        10.62 o
 -14   4   8          4.71          1.23         7.09 o
 -12   4   8         20.29         32.94         8.62 o
 -10   4   8         13.22         28.89         8.08 o
  -8   4   8         50.92         64.59         9.30 o
  -6   4   8         49.36         44.70         8.66 o
  -4   4   8         20.31         16.24         9.13 o
  -2   4   8          0.05          0.50         6.04 o
   0   4   8          0.61          7.73         7.44 o
   2   4   8         26.22         12.67        14.18 o
   4   4   8          1.14         -4.63        13.27 o
   6   4   8          8.49         -2.75        12.37 o
   8   4   8         17.07         21.59        13.86 o
  10   4   8         99.90         95.24        23.45 o
  12   4   8          0.40         -7.77        15.19 o
  14   4   8         29.23         30.31        20.59 o
 -17   5   8        195.68        233.34        18.19 o
 -15   5   8        212.18        226.35        18.19 o
 -13   5   8         33.22         32.75         9.49 o
 -11   5   8        402.26        357.82        22.78 o
  -9   5   8          0.05         -6.38         6.38 o
  -7   5   8         26.62         17.27         7.45 o
  -5   5   8        623.11        598.78        20.30 o
  -3   5   8        153.33        177.60        15.02 o
  -1   5   8         38.70         34.71         9.90 o
   1   5   8        793.09        787.06        38.87 o
   3   5   8        199.66        176.28        22.38 o
   5   5   8         10.65         -0.92        12.63 o
   7   5   8        270.11        280.51        26.38 o
   9   5   8        280.02        253.72        25.77 o
  11   5   8         70.95         45.34        22.05 o
  13   5   8        153.73        186.10        31.79 o
 -16   6   8         28.60         19.64        10.60 o
 -14   6   8         63.97         59.10        12.08 o
 -12   6   8        121.13        116.66        13.24 o
 -10   6   8         93.45        115.31        18.55 o
  -8   6   8        730.91        633.60        27.81 o
  -6   6   8        293.12        255.92        18.64 o
  -4   6   8          4.67          6.57        17.74 o
  -2   6   8        490.23        434.46        22.51 o
   0   6   8         91.23         75.46        19.22 o
   2   6   8        124.06        125.00        21.49 o
   4   6   8        218.25        221.80        25.82 o
   6   6   8         40.86         40.52        17.47 o
   8   6   8        152.41        101.26        23.86 o
  10   6   8         30.97         -1.59        16.57 o
  12   6   8          3.25         17.00        19.30 o
 -15   7   8          2.23         -6.26        23.10 o
 -13   7   8         38.22         33.78        13.98 o
 -11   7   8         48.36         22.26        12.54 o
  -9   7   8         52.47         33.86        12.88 o
  -7   7   8         10.22          0.46        10.98 o
  -5   7   8        528.65        489.64        48.08 o
  -3   7   8         38.40         38.62        12.96 o
  -1   7   8         57.79         70.58        19.98 o
   1   7   8        125.66        160.23        24.25 o
   3   7   8         10.24         12.96        16.07 o
   5   7   8          2.36         -9.58        15.01 o
   7   7   8        100.61         77.33        21.25 o
   9   7   8          9.82         12.05        16.45 o
 -12   8   8         88.62         66.37        37.69 o
 -10   8   8          5.87         -7.80        16.91 o
  -8   8   8         98.94        111.56        23.75 o
  -6   8   8         12.85          8.81        11.94 o
  -4   8   8         14.62         14.34        14.11 o
  -2   8   8        189.40        209.65        50.88 o
   0   8   8         33.44         30.07        19.90 o
   2   8   8        104.27         86.70        22.69 o
   4   8   8         53.50         61.23        21.75 o
   6   8   8          2.46        -12.85        15.63 o
   8   8   8         24.52        -29.50        29.50 o
  -7   9   8          0.02          3.50        14.34 o
  -5   9   8         19.62         16.75        17.45 o
  -3   9   8         30.60         37.04        22.62 o
  -1   9   8          1.42        -12.11        18.18 o
   1   9   8          4.85        -17.68        17.68 o
   3   9   8         58.37         30.08        25.48 o
 -19   1   9         28.27         37.06        10.87 o
 -17   1   9        229.13        193.60        15.85 o
 -15   1   9        566.50        542.58        22.47 o
 -13   1   9         17.40         35.20         9.11 o
 -11   1   9        139.86        144.67        12.19 o
  -9   1   9        748.94        776.41        24.72 o
  -7   1   9          0.03         -3.65         6.33 o
  -5   1   9        213.86        263.50        25.96 o
  -3   1   9        832.92        887.93        30.47 o
  -1   1   9          0.61          7.79        10.42 o
   1   1   9        964.45        959.60        22.22 o
   3   1   9       1477.01       1573.45        41.15 o
   5   1   9        314.16        359.15        22.87 o
   7   1   9        542.19        576.38        37.13 o
   9   1   9        326.97        282.20        29.82 o
  11   1   9        106.20        115.85        22.97 o
  13   1   9        651.51        748.40        48.20 o
 -18   2   9         48.91         63.80        13.54 o
 -16   2   9          9.80         -0.44         8.54 o
 -14   2   9        159.20        159.18        15.99 o
 -12   2   9       1036.55       1030.33        30.37 o
 -10   2   9        402.48        354.37        17.00 o
  -8   2   9        214.44        237.99        15.13 o
  -6   2   9        929.49        983.53        29.10 o
  -4   2   9        171.83        170.35        13.32 o
  -2   2   9        492.84        463.74        16.56 o
   0   2   9        936.15       1006.57        24.95 o
   2   2   9          1.30         -2.21         8.81 o
   4   2   9        535.17        575.04        22.14 o
   6   2   9        117.79        108.51        23.69 o
   8   2   9        136.56        115.77        23.94 o
  10   2   9        111.09         56.81        18.84 o
  12   2   9          1.03        -10.69        13.09 o
  14   2   9          1.55        -13.12        13.12 o
 -19   3   9         27.24         10.85        22.36 o
 -17   3   9          3.03          1.82         8.29 o
 -15   3   9          1.99          3.36         8.09 o
 -13   3   9          0.47         -1.34         8.08 o
 -11   3   9        225.00        248.43        18.11 o
  -9   3   9        773.69        672.52        22.20 o
  -7   3   9         12.42         -2.74         6.28 o
  -5   3   9        512.97        564.52        23.62 o
  -3   3   9         47.09         38.79         8.18 o
  -1   3   9        306.45        296.85        13.66 o
   1   3   9        226.66        206.13        19.49 o
   3   3   9         84.85         86.12        16.76 o
   5   3   9        236.70        203.34        20.72 o
   7   3   9        195.66        198.97        29.09 o
   9   3   9         39.48         12.87        16.08 o
  11   3   9         68.83         62.83        20.89 o
  13   3   9         11.34        -10.12        15.76 o
  15   3   9         21.72        -14.22        14.22 o
 -18   4   9        129.14        123.52        18.10 o
 -16   4   9        284.43        244.50        17.70 o
 -14   4   9          1.21         -3.05         7.73 o
 -12   4   9          1.38          3.52         7.09 o
 -10   4   9          0.04          7.66         8.33 o
  -8   4   9         62.82         66.53         9.56 o
  -6   4   9       1167.84       1135.10        28.05 o
  -4   4   9        411.95        366.50        16.11 o
  -2   4   9        106.43        127.22        12.68 o
   0   4   9        924.52        908.17        39.97 o
   2   4   9          3.85         -0.66        12.59 o
   4   4   9        365.81        411.61        29.51 o
   6   4   9        794.27        745.69        37.06 o
   8   4   9         59.21         66.58        22.88 o
  10   4   9        367.11        337.50        37.35 o
  12   4   9        281.30        332.64        37.73 o
  14   4   9          6.73         -1.73        15.65 o
 -17   5   9          9.33         23.34        13.88 o
 -15   5   9          0.63         -2.51         8.52 o
 -13   5   9          0.01         -7.12         7.12 o
 -11   5   9         69.63         47.98        10.34 o
  -9   5   9        256.00        278.34        19.62 o
  -7   5   9          0.54          5.35        11.52 o
  -5   5   9         20.07          8.98         9.42 o
  -3   5   9        126.46        138.03        14.22 o
  -1   5   9         73.02         95.96        19.07 o
   1   5   9        557.17        466.36        32.28 o
   3   5   9        152.09        156.79        22.27 o
   5   5   9        147.11        124.89        21.19 o
   7   5   9         56.21         37.15        34.89 o
   9   5   9          2.35         36.38        20.32 o
  11   5   9          1.25         30.68        20.75 o
 -14   6   9        325.71        313.01        23.53 o
 -12   6   9        335.20        332.31        26.84 o
 -10   6   9        192.94        170.97        21.45 o
  -8   6   9        244.56        233.90        19.19 o
  -6   6   9        254.24        264.75        22.41 o
  -4   6   9         30.51         24.27        10.92 o
  -2   6   9        203.86        243.32        26.88 o
   0   6   9        367.06        419.80        33.41 o
   2   6   9         23.39         -9.27        14.01 o
   4   6   9        129.14        101.77        20.82 o
   6   6   9        126.67        111.39        22.16 o
   8   6   9         75.69         84.74        21.11 o
  10   6   9         20.55         -4.16        19.57 o
 -13   7   9         40.02         34.45        14.73 o
 -11   7   9         26.02          7.41        15.65 o
  -9   7   9         41.05         47.22        13.76 o
  -7   7   9          0.01         -5.30        10.50 o
  -5   7   9          6.27         -5.04        11.05 o
  -3   7   9         88.68         88.69        21.59 o
  -1   7   9        105.25         91.20        30.81 o
   1   7   9        224.17        228.64        28.65 o
   3   7   9        370.42        306.39        31.10 o
   5   7   9         63.85         66.09        47.13 o
   7   7   9         43.42         65.37        31.40 o
 -10   8   9          0.59        -11.34        11.34 o
  -8   8   9         32.31         16.21        19.86 o
  -6   8   9          7.06          9.98        13.41 o
  -4   8   9          3.92        -14.56        17.47 o
  -2   8   9          0.47          8.90        20.52 o
   0   8   9          0.41        -10.01        19.94 o
   2   8   9          5.54         -1.24        17.14 o
   4   8   9          1.10        -11.64        30.51 o
   6   8   9         45.17         79.91        38.38 o
  -5   9   9         70.81         79.10        34.87 o
  -3   9   9        237.01        273.38        44.12 o
  -1   9   9         12.59         -7.31        25.69 o
   1   9   9         16.00         28.77        28.58 o
 -18   0  10        230.14        229.51        25.86 o
 -16   0  10        312.92        331.80        28.15 o
 -14   0  10        185.26        153.05        19.89 o
 -12   0  10         50.15         41.67        13.39 o
 -10   0  10        419.23        412.58        26.43 o
  -8   0  10          4.43         -6.90        11.08 o
  -6   0  10       1170.86       1123.65        39.86 o
  -4   0  10       2309.87       2473.22        61.92 o
  -2   0  10        682.30        681.81        29.21 o
   0   0  10       1984.58       2127.46        53.66 o
   2   0  10       2697.66       2702.15        61.43 o
   4   0  10         90.41         82.69        21.24 o
   6   0  10         92.79        133.32        23.51 o
   8   0  10         52.66         93.35        20.91 o
  10   0  10        413.84        372.28        33.17 o
 -19   1  10          0.10         11.06        16.97 o
 -17   1  10          9.64          5.75         8.44 o
 -15   1  10        233.79        223.15        21.12 o
 -13   1  10        376.33        357.29        18.62 o
 -11   1  10         58.84         59.57        10.20 o
  -9   1  10          0.11         -6.70         6.70 o
  -7   1  10        100.77        118.71        15.64 o
  -5   1  10         13.62         16.08         7.51 o
  -3   1  10          0.10         -1.72         6.67 o
  -1   1  10        518.85        587.31        29.19 o
   1   1  10        212.93        234.05        12.20 o
   3   1  10         32.78         22.08        12.89 o
   5   1  10          0.58          3.23        10.83 o
   7   1  10          0.24         12.20        17.33 o
   9   1  10         36.92         -0.19        15.33 o
  11   1  10        304.10        281.28        32.30 o
 -18   2  10         35.75         41.27        10.89 o
 -16   2  10          4.63          1.40         8.31 o
 -14   2  10         30.20         25.17         8.76 o
 -12   2  10        561.11        507.51        38.96 o
 -10   2  10        256.91        276.31        15.96 o
  -8   2  10         12.06          5.42         6.86 o
  -6   2  10          8.32         12.37         7.44 o
  -4   2  10        350.77        344.70        15.71 o
  -2   2  10         17.01          8.11        10.19 o
   0   2  10         15.39         19.21         7.98 o
   2   2  10          0.73         -1.24         9.01 o
   4   2  10        768.34        798.35        51.57 o
   6   2  10        538.50        503.77        41.26 o
   8   2  10        388.04        365.67        35.95 o
  10   2  10          7.12          3.70        15.52 o
  12   2  10        200.07        157.06        28.15 o
  14   2  10         11.40         -5.21        17.00 o
 -17   3  10         62.51         61.42        14.25 o
 -15   3  10        107.68         88.52        12.40 o
 -13   3  10         39.69         31.90         9.51 o
 -11   3  10         38.56         16.39         8.50 o
  -9   3  10        691.62        684.28        26.57 o
  -7   3  10        380.92        409.24        18.00 o
  -5   3  10         26.36         40.98         8.36 o
  -3   3  10        380.38        412.73        20.58 o
  -1   3  10        163.78        196.08        12.37 o
   1   3  10        261.46        254.83        23.13 o
   3   3  10        373.67        391.92        27.01 o
   5   3  10        350.46        321.33        36.49 o
   7   3  10         14.44          5.75        16.60 o
   9   3  10        129.59        148.64        27.74 o
  11   3  10         28.57         51.09        21.18 o
  13   3  10         22.61         10.85        18.81 o
 -16   4  10         23.31         12.28        11.48 o
 -14   4  10          1.32          4.78         9.55 o
 -12   4  10          1.90         10.77         8.15 o
 -10   4  10         12.16         17.44         8.15 o
  -8   4  10         38.54         32.46         8.93 o
  -6   4  10          0.02          0.58         6.69 o
  -4   4  10          0.34          9.90         8.38 o
  -2   4  10         18.25         20.26        12.46 o
   0   4  10        110.67        129.30        19.73 o
   2   4  10         60.87         64.64        17.39 o
   4   4  10         88.39         73.86        27.12 o
   6   4  10          3.41         13.14        18.46 o
   8   4  10         13.56         10.28        19.08 o
  10   4  10          1.56          0.00        17.78 o
  12   4  10          9.45         15.68        20.02 o
 -15   5  10        237.04        248.13        18.81 o
 -13   5  10        170.51        229.86        20.74 o
 -11   5  10          0.10         -4.56         7.51 o
  -9   5  10        577.23        608.76        34.49 o
  -7   5  10        282.16        277.21        20.41 o
  -5   5  10         14.55          5.89         9.34 o
  -3   5  10        589.09        554.82        25.38 o
  -1   5  10        157.58        170.99        23.17 o
   1   5  10         97.00         54.07        18.44 o
   3   5  10        241.98        279.38        72.91 o
   5   5  10        111.58        141.40        29.65 o
   7   5  10         37.25          7.58        20.94 o
   9   5  10        168.04        174.55        32.25 o
  11   5  10         46.94         48.74        25.15 o
 -14   6  10         20.48         23.70        13.59 o
 -12   6  10         51.80         47.17        14.39 o
 -10   6  10         33.16         32.69        12.97 o
  -8   6  10          6.75         -9.73         9.73 o
  -6   6  10          7.21         -1.30         9.59 o
  -4   6  10         25.71         28.37        11.65 o
  -2   6  10          2.08         10.53        35.34 o
   0   6  10         75.71         62.12        34.39 o
   2   6  10        121.38         80.32        21.46 o
   4   6  10        133.25        141.30        23.51 o
   6   6  10        121.16         87.42        21.83 o
   8   6  10         44.79         47.12        26.39 o
 -11   7  10          1.99         -9.36        12.60 o
  -9   7  10          9.78          1.86        12.14 o
  -7   7  10         35.16         26.93        13.22 o
  -5   7  10          4.32         -6.05        16.41 o
  -3   7  10         34.73         33.00        19.31 o
  -1   7  10         74.01         44.18        20.27 o
   1   7  10         14.05         -6.50        18.01 o
   3   7  10         24.76         20.32        18.08 o
   5   7  10          1.80        -14.30        14.30 o
  -8   8  10          5.41         20.94        29.42 o
  -6   8  10        255.37        224.35        70.19 o
  -4   8  10        161.83        130.04        27.25 o
  -2   8  10         12.90        -10.19        18.84 o
   0   8  10        226.71        273.18        53.88 o
   2   8  10        240.15        253.80        32.33 o
   4   8  10          3.40        -31.60        31.60 o
 -17   1  11         23.64         33.40        10.76 o
 -15   1  11         41.14         47.18        11.14 o
 -13   1  11        562.95        501.34        22.69 o
 -11   1  11         87.23        107.05        12.63 o
  -9   1  11         73.99         86.27        11.21 o
  -7   1  11        847.48        866.16        25.76 o
  -5   1  11          6.09         13.10         7.40 o
  -3   1  11        293.30        350.66        16.17 o
  -1   1  11        134.11        143.47        11.38 o
   1   1  11        110.88        166.99        14.72 o
   3   1  11        191.03        178.83        20.20 o
   5   1  11         94.94        123.79        25.80 o
   7   1  11         59.09         48.98        21.62 o
   9   1  11        130.11        112.56        24.94 o
  11   1  11          4.48        -10.82        15.11 o
 -16   2  11        100.59         98.08        13.68 o
 -14   2  11         34.79         21.72         9.32 o
 -12   2  11          4.83         11.32         7.89 o
 -10   2  11         44.76         38.32         9.31 o
  -8   2  11         82.75        102.94        11.64 o
  -6   2  11         74.68         68.61        10.27 o
  -4   2  11        194.26        210.67        13.73 o
  -2   2  11         47.34         58.02         8.88 o
   0   2  11        435.36        439.61        21.74 o
   2   2  11        380.52        372.42        50.56 o
   4   2  11         72.27         54.51        23.51 o
   6   2  11        158.63        176.09        29.04 o
   8   2  11        177.11        144.73        28.58 o
  10   2  11         13.22         -6.67        16.84 o
  12   2  11        138.15         77.94        24.59 o
 -17   3  11         90.98        102.28        27.07 o
 -15   3  11          7.16          4.83         9.00 o
 -13   3  11         13.86         27.64         9.45 o
 -11   3  11          0.15          0.91         7.25 o
  -9   3  11          0.25         -0.07         7.20 o
  -7   3  11        137.35        148.90        13.19 o
  -5   3  11        204.58        255.99        15.19 o
  -3   3  11         48.19         47.92         9.12 o
  -1   3  11        410.84        429.44        29.06 o
   1   3  11         54.62         64.88        17.20 o
   3   3  11        165.02        185.21        21.93 o
   5   3  11        209.21        190.15        32.68 o
   7   3  11        109.04         82.96        25.26 o
   9   3  11        110.53        105.20        27.26 o
  11   3  11        175.84        223.69        33.81 o
 -16   4  11         92.78        176.47        31.95 o
 -14   4  11          8.91         13.40        11.39 o
 -12   4  11         52.40         62.89        11.20 o
 -10   4  11        545.49        522.33        22.11 o
  -8   4  11         57.59         60.68        16.04 o
  -6   4  11        311.65        313.33        26.38 o
  -4   4  11        784.18        806.28        29.23 o
  -2   4  11        224.61        243.69        25.20 o
   0   4  11         14.60          3.48        13.86 o
   2   4  11        161.80        172.34        23.79 o
   4   4  11        128.27        134.75        30.93 o
   6   4  11        160.71        167.86        32.22 o
   8   4  11         93.90         92.43        27.45 o
  10   4  11          2.50        -17.00        17.00 o
 -15   5  11         57.04         65.39        23.07 o
 -13   5  11         11.60         15.64         9.78 o
 -11   5  11          0.06          5.22         9.95 o
  -9   5  11          2.65          6.88        10.42 o
  -7   5  11          9.85         15.74        10.52 o
  -5   5  11         63.83         59.39        12.20 o
  -3   5  11          1.68         -6.01        14.38 o
  -1   5  11        144.89         93.28        21.49 o
   1   5  11          1.17        -13.77        14.75 o
   3   5  11         85.26         52.47        28.98 o
   5   5  11         47.72         37.86        24.40 o
   7   5  11         53.42         21.08        24.64 o
   9   5  11         45.02         30.71        23.53 o
 -12   6  11          6.81         -0.49        11.55 o
 -10   6  11         17.89         22.11        13.69 o
  -8   6  11         33.48         28.13        12.01 o
  -6   6  11         16.02         17.19        11.57 o
  -4   6  11         36.11         23.03        32.92 o
  -2   6  11          1.39          8.69        16.53 o
   0   6  11         88.31         39.29        19.16 o
   2   6  11        201.47        226.60        28.69 o
   4   6  11         29.56         -4.27        16.71 o
   6   6  11         20.48         13.17        23.26 o
  -9   7  11         15.31         -3.09        19.12 o
  -7   7  11        191.44        176.73        20.10 o
  -5   7  11         14.15         -5.66        17.04 o
  -3   7  11         30.14         -6.26        16.11 o
  -1   7  11        101.99         77.30        25.31 o
   1   7  11          7.93        -16.08        18.41 o
   3   7  11          2.86          3.14        18.37 o
   5   7  11          4.16        -29.09        29.60 o
 -16   0  12        238.00        179.80        33.52 o
 -14   0  12        463.04        517.77        51.63 o
 -12   0  12         70.03         87.69        17.47 o
 -10   0  12         19.47         28.21        13.20 o
  -8   0  12         83.61        130.11        18.38 o
  -6   0  12         66.34         73.93        15.46 o
  -4   0  12          6.22         22.05        12.15 o
  -2   0  12        912.03       1030.02        39.05 o
   0   0  12        113.67        144.95        27.88 o
   2   0  12        343.59        388.34        38.86 o
   4   0  12        357.62        336.39        36.59 o
   6   0  12          0.02        -12.41        15.95 o
 -15   1  12         17.24          3.70         9.80 o
 -13   1  12          5.27         13.25         8.96 o
 -11   1  12         62.78         51.84        10.73 o
  -9   1  12         15.48         20.31         8.61 o
  -7   1  12         41.52         44.88         9.70 o
  -5   1  12         26.62         21.77         8.59 o
  -3   1  12        660.81        705.24        23.00 o
  -1   1  12        999.86       1076.56        33.75 o
   1   1  12        308.14        326.09        26.69 o
   3   1  12         74.72         72.78        24.91 o
   5   1  12          0.62         -0.43        17.57 o
   7   1  12          3.34         -6.34        17.00 o
   9   1  12         50.57         36.62        21.99 o
 -16   2  12          0.57          2.47        12.53 o
 -14   2  12          6.61         25.13        10.21 o
 -12   2  12         17.23          4.35         8.22 o
 -10   2  12        118.25        125.15        13.51 o
  -8   2  12        419.26        424.94        26.28 o
  -6   2  12          8.76          4.56        11.76 o
  -4   2  12         62.06         81.36        11.00 o
  -2   2  12        192.84        211.67        17.90 o
   0   2  12         28.62         22.24        27.81 o
   2   2  12         72.59         97.50        27.18 o
   4   2  12        118.76        107.27        29.39 o
   6   2  12         10.32         -2.10        19.92 o
   8   2  12        113.18        122.52        28.71 o
  10   2  12         60.92         74.86        26.85 o
 -15   3  12         13.35         18.83        10.58 o
 -13   3  12         61.35         47.81        11.35 o
 -11   3  12        306.91        313.10        23.27 o
  -9   3  12          0.31         -2.48         7.68 o
  -7   3  12        203.86        192.05        15.13 o
  -5   3  12        512.29        519.36        26.52 o
  -3   3  12        121.73         96.86        18.95 o
  -1   3  12          0.12         -2.56        32.75 o
   1   3  12         45.01         14.01        14.56 o
   3   3  12         36.79         38.19        25.69 o
   5   3  12        209.10        203.86        35.03 o
   7   3  12         61.67         56.73        26.20 o
   9   3  12         17.06        -14.22        18.92 o
 -14   4  12          4.66         16.75        10.95 o
 -12   4  12          0.02          2.58        11.64 o
 -10   4  12         23.23         25.55         9.31 o
  -8   4  12          0.20          2.35        10.72 o
  -6   4  12         12.31         10.80         9.57 o
  -4   4  12          3.49         -9.19        19.21 o
  -2   4  12          0.12        -13.16        13.16 o
   0   4  12          6.61        -14.61        19.07 o
   2   4  12          0.21        -14.00        14.00 o
   4   4  12          2.77        -13.36        20.24 o
   6   4  12          0.02        -20.89        20.89 o
   8   4  12          6.09        -12.60        19.30 o
 -13   5  12         44.31         28.44        21.08 o
 -11   5  12        125.15        148.82        31.03 o
  -9   5  12         10.58         15.09        11.07 o
  -7   5  12         40.29         34.97        12.82 o
  -5   5  12         72.58         70.62        20.10 o
  -3   5  12          2.39          5.45        18.61 o
  -1   5  12         95.90         89.24        28.89 o
   1   5  12        190.24        192.99        26.86 o
   3   5  12          8.05        -13.03        21.45 o
   5   5  12        141.39        129.40        32.87 o
   7   5  12         63.73         54.14        30.36 o
 -10   6  12         16.92          3.90        14.87 o
  -8   6  12        118.89        110.45        23.09 o
  -6   6  12          8.39         -8.33        16.33 o
  -4   6  12         24.97         24.55        31.05 o
  -2   6  12         13.62         15.52        25.31 o
   0   6  12          6.31        -15.12        15.12 o
   2   6  12          6.72         -7.83        17.56 o
   4   6  12         17.86        -16.38        21.91 o
  -3   7  12         24.69         -2.02        18.94 o
  -1   7  12        173.58        187.99        42.72 o
   1   7  12         91.71        125.71        38.67 o
 -15   1  13         95.59        118.54        21.29 o
 -13   1  13          5.00          7.60         9.69 o
 -11   1  13        150.85        163.82        20.20 o
  -9   1  13        158.45        163.67        14.95 o
  -7   1  13          0.24         -1.42        11.17 o
  -5   1  13        222.99        249.65        18.29 o
  -3   1  13        296.46        337.10        21.85 o
  -1   1  13        142.03        135.13        21.73 o
   1   1  13        180.86        192.52        33.84 o
   3   1  13        102.62        149.43        32.22 o
   5   1  13         79.00         39.16        22.97 o
   7   1  13        102.65        117.34        29.36 o
 -14   2  13         52.92         33.49        11.52 o
 -12   2  13         33.46         40.23        11.30 o
 -10   2  13          3.93          5.24         9.07 o
  -8   2  13         70.94         61.99        11.72 o
  -6   2  13         37.32         34.10        16.78 o
  -4   2  13         15.33          8.06        11.13 o
  -2   2  13          6.36          8.26        13.35 o
   0   2  13        153.67        152.31        32.63 o
   2   2  13         41.59         52.33        26.64 o
   4   2  13         16.17         12.74        22.53 o
   6   2  13         64.10         75.83        27.77 o
   8   2  13          0.46        -14.84        21.56 o
 -13   3  13         18.49         26.88        11.10 o
 -11   3  13         49.56         39.33        11.30 o
  -9   3  13          1.52          9.18         9.15 o
  -7   3  13         57.85         41.47        12.59 o
  -5   3  13         73.64         96.75        23.28 o
  -3   3  13          0.01         -0.82        13.87 o
  -1   3  13          0.00          0.31        13.57 o
   1   3  13          0.76         12.82        25.72 o
   3   3  13         66.12        106.98        31.90 o
   5   3  13          0.64          4.78        20.94 o
   7   3  13          3.20        -11.85        20.11 o
 -12   4  13         40.49         70.14        24.48 o
 -10   4  13          4.46         -9.88         9.88 o
  -8   4  13         46.64         24.66        15.29 o
  -6   4  13        117.73        120.41        22.19 o
  -4   4  13          1.32        -11.83        14.01 o
  -2   4  13        163.87        152.31        23.55 o
   0   4  13         15.79         12.85        16.84 o
   2   4  13        265.92        170.29        36.54 o
   4   4  13        174.89        201.03        39.75 o
   6   4  13         41.94         45.18        27.04 o
  -9   5  13          7.54         -3.53        10.76 o
  -7   5  13         50.96         31.95        18.74 o
  -5   5  13         15.55        -11.69        15.39 o
  -3   5  13          0.02        -18.85        18.85 o
  -1   5  13          0.07        -10.48        16.80 o
   1   5  13          1.31        -14.58        16.71 o
   3   5  13          1.98        -20.27        20.27 o
  -6   6  13         12.16         -5.10        24.48 o
  -4   6  13         34.18         31.82        27.72 o
  -2   6  13         97.38         95.67        34.79 o
   0   6  13         65.02         68.17        33.90 o
 -12   0  14        179.57        212.60        26.32 o
 -10   0  14         40.67         52.48        16.68 o
  -8   0  14          3.52         14.01        14.45 o
  -6   0  14         22.44          1.35        11.99 o
  -4   0  14        177.96        114.61        32.17 o
  -2   0  14        460.31        528.16        51.17 o
   0   0  14        127.49        113.02        31.30 o
 -13   1  14         46.14         36.07        17.76 o
 -11   1  14          8.34         17.79        14.02 o
  -9   1  14          6.83          6.54         9.74 o
  -7   1  14          3.24          9.92         9.21 o
  -5   1  14         14.36         17.45        12.39 o
  -3   1  14          0.64        -15.33        15.33 o
  -1   1  14         53.42         71.76        30.58 o
   1   1  14         19.47         38.32        26.83 o
   3   1  14         52.26         15.41        25.72 o
 -12   2  14         58.71         62.61        20.62 o
 -10   2  14          3.91          1.65         9.80 o
  -8   2  14        128.24        157.08        15.60 o
  -6   2  14        279.15        284.15        24.88 o
  -4   2  14        143.45        172.42        22.59 o
  -2   2  14         36.96         38.46        28.50 o
   0   2  14         53.53         55.27        29.50 o
   2   2  14          9.45          6.34        25.15 o
   4   2  14        110.12         19.62        25.99 o
   6   2  14         41.96         55.70        29.06 o
 -11   3  14          6.00          1.03        11.00 o
  -9   3  14        130.07        127.78        17.66 o
  -7   3  14         27.74         13.36        16.30 o
  -5   3  14         84.41         83.14        20.04 o
  -3   3  14        163.67        173.81        23.84 o
  -1   3  14          7.82         -0.38        24.80 o
   1   3  14        103.38        111.43        34.95 o
   3   3  14         47.55         -6.85        22.91 o
   5   3  14          1.27        -20.59        20.59 o
  -8   4  14          5.84         -9.29        15.26 o
  -6   4  14          0.15        -14.41        21.64 o
  -4   4  14          5.67          2.43        16.60 o
  -2   4  14          0.98         -5.44        16.36 o
   0   4  14         14.35        -19.13        24.37 o
   2   4  14          0.77        -14.41        24.69 o
  -5   5  14         29.81         56.59        28.82 o
  -3   5  14         84.42         63.04        29.47 o
  -1   5  14         11.39         -7.61        25.04 o
  -9   1  15         24.14         32.97        11.79 o
  -7   1  15         77.60         87.54        17.33 o
  -5   1  15          5.09         -8.91        18.25 o
  -3   1  15         62.93         66.90        32.82 o
  -1   1  15        142.03         78.86        33.41 o
   1   1  15          4.47         11.25        27.50 o
  -8   2  15          1.91         -4.35        14.47 o
  -6   2  15         18.53          6.10        16.10 o
  -4   2  15         60.43         34.79        31.06 o
  -2   2  15         12.28         13.82        29.01 o
   0   2  15         96.93        140.79        36.76 o
   2   2  15          4.09        -19.84        19.84 o
  -7   3  15         34.17         29.52        22.56 o
  -5   3  15         35.61         30.19        18.14 o
  -3   3  15          0.08         22.16        30.77 o
  -1   3  15          0.72        -23.15        23.15 o
                                                
